# Supplementary material for: Structural and biochemical analysis of family 92 carbohydrate-binding modules uncovers multivalent binding to β-glucans
Source: Nat Commun. 2024 Apr 23;15:3429. doi: 10.1038/s41467-024-47584-y (PMC11039641; doi:10.1038/s41467-024-47584-y)
Supplement: Supplementary file 3 — Source data [file 41467_2024_47584_MOESM3_ESM.xlsx]

## Sheet: Figure 4, Pull-down assays
Uncropped images of the SDS-PAGE analyses (polysaccharide binding pull-down assays) used to create Supplementary Figure S5a.
Data were also used in Figure 4 in the main text of the paper.
The polysaccharides used to produce samples in the lanes indicated are as follows:
M: molecular weight markers (PageRuler Plus).
C: control (no polysaccharide included).
1: Avicel cellulose.
2: curdlan.
3: lichenan.
4: barley β-glucan.
5: scleroglucan.
6: starch.
7: pustulan.
8: birchwood xylan.
9: β chitin.
10: α chitin.
11: shrimp shell chitin.
12: yeast β-glucan.
13: chitosan.
14: ivory nut mannan.
15: oat spelt xylan.
16: beechwood xylan.

## Sheet: Figure 4, NativePAGE
Uncropped images of the Native-PAGE analyses used to create Supplementary Figure S5b.
Data were also used in Figure 4 in the main text of the paper.
The proteins in each labelled lane are as follows.
1: molecular weight marker (Invitrogen Nativemark protein standard).
2: BSA control sample.
3: CpCBM92A
4: CpCBM92B
5: CpCBM92C
6: CpCBM92D
7: CpCBM92E
8: CpCBM92F
9: CpCBM92G
10: DmCBM92A
11: molecular weight marker.
12: BSA control sample.
13: CpCBM92A W481A variant
14: CpCBM92A W523A variant
15: CpCBM92A W565A variant
16: CpCBM92A W523A/W565A variant
17: CpCBM92A W481A/W523A/W565A variant
18: PcCBM92A
19: unstable protein, not discussed in the paper.

## Sheet: Figure 6, Depletion isotherms
Raw data behind the polysaccharide depeltion isotherms presented in Figure 6.
YBG: yeast beta glucan polysaccharide ligand
CpCBM92A			Alpha variant			Beta variant			Gamma variant			Beta+Gamma variant			Triple binding site variant			CpCBM92B			PcCBM92A			DmCBM92A			CpCBM92F
Free Protein (µM)	Bound protein (µM/g YBG)		Free Protein (µM)	Bound protein (µM/g YBG)		Free Protein (µM)	Bound protein (µM/g YBG)		Free Protein (µM)	Bound protein (µM/g YBG)		Free Protein (µM)	Bound protein (µM/g YBG)		Free Protein (µM)	Bound protein (µM/g YBG)		Free Protein (µM)	Bound protein (µM/g YBG)		Free Protein (µM)	Bound protein (µM/g YBG)		Free Protein (µM)	Bound protein (µM/g YBG)		Free Protein (µM)	Bound protein (µM/g YBG)
0.52673	5.9073		1.25117	2.42571		6.56866	0.32218		1.87676	2.25107		20.6523	0.65231		7.94786	1.7676		1.4739	4.84834		5.28071	3.80767		6.40763	2.81663		2.54332	4.26005
2.80924	10.9367		3.75352	4.22584		11.052	1.687		4.79616	3.98082		31.6081	0.66364		25.7511	-1.39247		4.42169	8.95974		14.3598	5.71614		18.2686	2.90661		3.02019	9.55333
7.81319	14.6054		7.29851	5.50464		18.2463	1.69638		8.23689	5.4499		42.5639	0.67498		44.8259	-5.18836		8.53309	12.4893		25.1992	6.74449		23.3129	6.40491		5.08663	14.0518
12.8171	18.2741		11.1563	6.62705		23.8766	2.48775		11.4691	7.02325		53.016	0.93817		54.2044	-4.13607		13.9632	15.3596		33.8151	8.88457		43.0811	2.54124		13.0345	15.6096
19.3135	21.1966		14.9098	7.80158		32.8433	1.61089		15.3269	8.28381		61.0754	2.39768		71.2128	-6.89874		21.0224	17.4153		42.5236	10.9783		51.6701	4.26721		15.8957	19.7107
24.932	24.558		18.0377	9.28892		39.5162	1.88093		18.6633	9.80503		74.8017	1.0238		82.6578	-6.87967		32.193	17.4153		55.957	10.7096		59.9864	6.12952		16.0547	25.1629
31.955	27.2171		21.687	10.5156		46.1891	2.15097		23.5638	10.5443		84.6241	1.60181		94.7385	-7.17851		39.8728	19.1607		60.2186	15.0269		65.985	9.15065		22.0951	27.6745
36.5201	31.1053		28.2557	10.2826		54.3218	1.69117		28.2557	11.3878		95.5799	1.61315		103.322	-5.72882		47.2423	21.0612		79.118	12.0252		78.8003	8.76346		30.0429	29.2322
42.7531	34.1594		31.9049	11.5092		61.3075	1.80482		30.9665	13.2218		108.551	0.61705		106.978	-1.81529		55.7754	22.38		88.5677	13.7484		78.1186	15.1247		42.2826	28.6441
53.1121	35.1506		35.2414	12.8923		68.0847	2.02273		35.4499	14.1695		109.936	5.41368		115.721	-0.44508		65.1617	23.2721		93.6632	17.6487		97.8868	11.2611		49.5947	30.5198
65.0514	35.3516		40.4546	13.337		75.8002	1.77145		39.5162	15.3258		124.795	3.47311		127.961	-0.8234		73.3845	24.746		116.268	12.7941		114.792	8.8289		63.7418	28.9779
70.4942	38.8008		44.6252	14.303		81.222	2.66708		45.355	15.5959		137.262	2.72888		140.518	-1.36067		81.2195	26.4138		125.44	14.6563		121.472	11.5092		67.2389	32.7611
86.9985	36.7193		48.7957	15.269		87.8949	2.93713		50.1512	16.3872		150.863	1.41796		151.168	-0.94421		92.7003	26.2586		136.465	15.592		130.061	13.2352		79.0018	32.4114
88.5787	42.0999		53.4876	15.9743		95.5062	2.73798		55.2601	17.0222		159.678	2.49969		164.521	-1.87887		101.621	27.3834		144.247	18.149		155.147	6.71302		93.7848	30.5516
105.61	39.7551		54.009	18.765		102.805	2.69524		60.8904	17.3965		169.752	2.95177		174.217	-0.98553		108.913	29.3228		159.162	17.1392		156.374	12.12		99.5072	33.2221
115.003	41.229		59.0137	19.3139		108.644	3.38234		69.7529	16.1547		181.463	2.58532		188.523	-2.39708		116.205	31.2621		166.481	19.9277		158.828	16.9134		110.157	33.4287
113.247	48.2776		62.5587	20.5927		112.189	5.21635		71.7339	18.3537		189.271	4.17076		193.928	0.64219		126.833	31.5336		181.119	19.0569		167.689	18.5031		119.218	34.4301
125.362	48.3908		70.0657	19.8905		127.307	1.26368		76.2173	19.3014		200.479	4.05616		214.433	-3.86902		136.529	32.2706		188.253	21.9381		180.368	18.184		134.001	32.5703
137.301	48.5919		73.6107	21.1693		128.662	4.19247		75.1746	23.0122		208.664	5.45271		223.494	-2.65777		140.951	35.645		203.168	20.9283		196.592	16.0927		133.524	38.3405
138.882	53.9724		79.1367	21.4576		135.127	4.56678		88.729	19.4245		10.0743	1.50989		234.621	-2.47973		144.83	39.291		217.436	20.2427		215.406	12.7062		141.631	39.8188
166.974	46.0969		82.8902	22.6322		148.368	1.5525		88.6248	22.666		22.7931	1.69752		4.13289	0.62788		165.387	34.5978		224.662	23.0776		228.766	12.0464		157.686	37.3232
166.711	52.3993		91.4399	21.4086		148.16	5.26327		97.1744	21.5806		34.5045	2.38887		15.1009	0.53251		171.36	37.1965		234.389	24.6619		237.764	13.5678		167.859	37.7682
189.975	46.9379		95.1934	22.5831		157.231	4.33427		101.241	22.7369		46.7196	2.82836		26.3869	0.27818		178.109	39.4073		244.024	26.2924		241.718	17.6115		184.072	35.1931
188.658	53.767		93.3166	26.5728		163.591	4.76071		103.952	24.5709		60.5717	2.44931		36.5602	0.58019		195.485	36.3044		256.995	26.2553		244.035	22.4731		184.39	40.5659
194.627	56.9529		104.473	24.046		174.226	3.04973		112.397	23.5377		72.9127	2.82584		45.9386	1.27961		201.381	38.9419		266.908	27.7469		261.35	19.8364		188.046	44.2696
205.776	57.5489		108.226	25.2205		181.837	2.85059		117.089	24.3812		84.1204	3.76905		55.635	1.82006		208.75	40.8424		278.395	28.451		287.253	12.9053		194.405	46.6222
222.105	55.5553		113.127	25.8216		190.491	2.13012		124.179	24.0256		95.8318	4.4604		68.0337	1.00938		223.024	39.291		286.085	31.0543		290.798	17.1534		199.809	49.4516
240.98	52.2886		116.776	27.0483		193.41	4.27693		126.16	26.2246		111.195	3.32578		78.5249	1.15244		231.79	40.4934		299.148	30.9709		299.932	18.6067		223.335	43.2205
238.434	59.7322		125.43	25.7726		199.354	4.9119		137.316	23.8359		122.781	4.08009		85.36	3.12351		240.555	41.6958		306.374	33.8058		305.385	21.9005		247.02	36.9099
265.736	52.2518		118.236	32.421		208.737	3.8265		139.923	25.722		132.729	5.65294		96.646	2.86918		241.254	46.932		318.881	34.0004		318.473	21.377		261.326	35.2885
265.824	64.5492		128.871	33.2061		221.666	4.57512		149.619	27.2526		144.188	6.47022		105.389	3.8865		255.76	50.8494		361.868	25.403		339.468	22.9202		269.591	42.219
280.221	69.6919		135.961	35.7637		236.055	4.59389		160.254	28.314		156.907	6.65785		118.9	2.51947		273.524	53.1379		385.955	26.2553		358.282	25.5542		302.496	36.8304
304.539	69.8745		155.98	31.857		257.116	1.2762		199.771	27.6926		174.021	4.64803		129.55	2.58306		308.044	47.0483		415.694	24.282		397.001	18.2359		305.834	46.2248
345.887	61.5416		156.814	37.5425		6.25586	2.01439		174.434	24.7159		186.123	5.14419		141.949	1.77237		327.903	48.2895		423.754	33.148		403.408	27.0729		333.492	43.4589
375.56	59.0466		171.932	36.0859		14.8056	2.88187		179.126	27.9666		191.034	9.23561		151.486	2.39231		368.009	39.4073		456.55	29.6461		413.906	33.865		344.778	48.8794
356.597	68.5278		161.714	41.5077		28.1514	1.35127		200.5	34.0694		206.145	8.22692		153.076	4.29185		1.00846	4.84834		4.35427	4.32286		7.77096	2.57669		4.4508	3.31585
2.37029	6.94671		176.937	40.0146		32.322	4.4083		209.571	40.7272		218.612	8.54049		166.269	3.08377		4.57684	13.7693		12.7849	6.65756		20.7226	2.56305		8.58369	6.79065
6.9353	12.7961		177.875	45.6636		50.5682	0.42748		238.87	37.2714		231.583	8.60219					20.9448	16.2904		23.7169	7.69156		33.6742	2.54942		13.6703	9.78859
13.6072	17.592		205.505	37.9668		52.7578	4.47503		260.557	37.6212		242.413	9.73429					34.2875	20.3243		32.1475	9.97626		44.9898	3.35378		18.9159	12.707
20.4547	22.3001		198.311	34.9453		60.6819	5.6553		267.334	45.4259		254.124	10.4256					52.5948	21.8757		40.6707	12.2146		55.76	4.43081		23.6846	15.8639
30.3749	25.4719		214.68	32.348		73.0893	4.59389		273.798	47.7904		260.169	13.9504					69.0404	24.3581		55.7717	11.2141		65.0307	6.25767		30.8377	17.8286
42.4897	27.5463		210.301	40.1251		82.6817	4.94005		304.035	43.8653		275.532	12.8158					90.6059	24.2805		58.2731	16.4634		67.212	11.6292		36.5602	20.5087
51.7075	31.0693		213.951	43.888		90.8143	6.01606					285.354	14.4516					112.094	29.5943		79.118	12.541		78.2549	12.5699		41.8058	23.4271
59.8718	35.1189		230.216	41.3429		99.9896	6.57074					303.614	11.8688					148.631	32.736		86.6222	15.3389		106.885	4.71711		54.0455	22.8485
69.9236	38.2249		235.012	44.5324		108.748	7.33396					308.777	15.8343					176.945	34.6366		96.2572	17.0214		116.155	6.54397		63.5829	23.6211
92.7926	34.9223		252.633	41.3096		119.487	7.10666					319.859	16.8405								110.339	16.4805		125.562	8.30266		72.6435	24.632
90.8612	44.0198		265.457	57.2474		128.662	7.66135					334.089	16.2725								122.198	17.1012		137.014	9.03885		81.863	25.5635
105.873	44.6458		275.154	63.5742		134.397	9.9364					334.089	22.8195								135.538	16.9309		154.192	6.91207		90.2877	26.8924
128.786	41.3212		285.58	69.536		145.97	9.29204					348.697	22.0627								143.691	19.3545		152.829	14.0559		107.137	24.0089
131.156	48.2679		307.476	69.7633		155.145	9.84673					374.26	22.375								152.214	21.5929		174.506	9.67962		120.966	22.6355
135.458	54.249					168.491	8.31613					392.898	26.1504								167.223	20.6387		191.684	7.55283		126.371	25.4745
162.233	48.9931					174.956	10.2263					411.409	29.9887								182.324	19.5882		196.455	11.6292		135.908	26.247
172.68	51.9015					185.174	10.2596					434.958	31.3084								190.569	21.9656		214.588	9.02522		145.923	26.7811
179.703	56.5218					193.932	11.0228					452.21	35.7764								206.967	20.3166		219.087	13.2379		158.798	25.8846
193.837	57.5867					204.358	10.9519														211.414	24.5931		232.72	12.8834		161.501	30.0747
208.059	58.6077					213.012	11.7673														219.844	26.8778		243.354	14.0286		168.972	31.8805
227.197	57.1706					215.932	15.4499														234.019	26.2905		263.94	10.1977		184.231	29.7918
239.926	58.9378					231.571	12.7724														241.523	29.0885		275.528	10.8657		192.179	31.3591
258.45	57.8079					245.021	11.1897														249.213	31.7437		283.981	13.1016		209.665	28.1577
267.931	61.1992					255.031	11.3273														259.403	33.1483		295.706	13.7014		214.274	31.3941
350.189	68.8614					258.471	14.7492														275.431	31.6846		306.748	14.6421		224.13	32.0076
374.331	73.0542					265.979	16.138														285.714	33.0429		322.563	13.197		230.806	34.2108
						269.211	19.6643														298.499	33.1504		327.471	17.2052		249.563	30.3736
						280.784	24.1622														311.747	33.0764		335.242	19.7819		258.782	31.305
						297.675	26.0015														321.938	34.4809		353.102	17.3143		266.412	33.0313
																					374.745	21.0774		372.324	20.6271		285.169	34.7353
																					402.538	20.2308		387.048	26.1895		302.973	36.9162
																					421.623	23.7384		406.544	29.3661		312.351	43.3095
																					442.005	26.5476		429.039	31.0429		339.215	40.9601
																					467.389	26.9053		452.624	32.1745		351.613	45.8433

## Sheet: Suppl Figure10, BLI with S5
Raw data behind the biolayer interferometry curves presented in Supplementary Figure 10.
Summary data are also shown in Table 2 in the main text.
The original values for Table 2. After 1:1 model fitting, direct copy from Octet Software Version 10.0. The raw data used for curve fitting (Supplementary Figure 10) is below.
Sensor Location	Sensor Type	Baseline Loc.	Assoc. (Sample) Loc.	Sample ID	Loading Well Location	Loading Sample ID	Loading Conc. (µg/ml)	Conc. (nM)	Response	KD (M)	KD Error	ka (1/Ms)	ka Error	kdis (1/s)	kdis Error	Rmax	Rmax Error	kobs (1/s)	kobs Error	Req	Req/Rmax(%)	Full X^2	Full R^2
t1B6	Ni-NTA	p1B5	p1B6	S5	B2	wild type	20	10000	0.2528	6.434e-06	5.093e-08	210.4	1.583	0.001354	3.322e-06	0.4811	0.0026	0.003458	1.916e-05	0.2927	60.9	0.2617	0.9866
t1C6	Ni-NTA	p1C5	p1C6	S5	C2	W481A (Δα)	20	10000	0.2917	4.563e-06	2.619e-08	205.1	1.08	0.0009358	2.138e-06	0.5163	0.0019	0.002987	1.294e-05	0.3546	68.7	0.1834	0.9928
t1D6	Ni-NTA	p1D5	p1D6	S5	D2	W523A (Δβ)	20	10000	0.0093	0.0002039	0.02537	192.9	24000	0.03934	0.1569	0.0617	7.4881	0.04127	0.3969	0.0029	4.7	24.9846
t1E6	Ni-NTA	p1E5	p1E6	S5	E2	W565A (Δγ)	20	10000	0.2263	7.191e-06	4.456e-08	161.8	0.9612	0.001164	2.051e-06	0.4918	0.0022	0.002782	1.166e-05	0.2861	58.2	0.0902	0.9947
t1F6	Ni-NTA	p1F5	p1F6	S5	F2	W523A/W565A (Δβγ)	20	10000	-0.05187	1e-07	<1.0E-12	10000	0	0.001	<1.0E-07	0		0.101	0	0		16.6936
t1G6	Ni-NTA	p1G5	p1G6	S5	G2	Δαβγ	20	10000	-0.01629	1e-07	<1.0E-12	10000	0	0.001	<1.0E-07	0		0.101	0	0		1.8923
The raw data of the binding curve between CpCBM92A variants and S5.
Time	wild type	W481A (Δα)	W523A (Δβ)	W565A (Δγ)	W523A/W565A (Δβγ)	Δαβγ
0.0447998	0.00122969	0.00516344	-0.0030098	0.00411736	0.00256425	-0.001115
0.2448	-0.00601883	-0.00836633	-0.00648996	-0.00881296	-0.00557052	-0.00532614
0.4448	-0.00292	-0.00437676	-0.00718019	-0.00394542	-0.00353855	-0.00380175
0.6448	-0.00461211	0.000325745	-0.00413031	-0.00450715	-0.0037373	-0.00119064
0.8448	-0.00510071	-0.00502699	-0.00858319	-0.00707118	-0.00932331	-0.00714381
1.0448	-0.0035461	-0.00425682	-0.0121596	-0.00594135	-0.00483944	-0.00946873
1.2448	-0.00604238	-0.00840794	-0.0111379	-0.00885168	-0.00720768	-0.0106121
1.4448	-0.00626283	-0.00385618	-0.0132669	-0.00603167	-0.0120507	-0.00581652
1.6448	-0.00389637	-0.00355413	-0.0106096	-0.00697788	-0.00448749	-0.00490498
1.8448	-0.0104545	-0.00605015	-0.013412	-0.0105134	-0.0072259	-0.00565067
2.0448	-0.00092748	-0.00504464	-0.00847696	-0.00500831	-0.00389137	-0.00312427
2.2448	-0.00771923	-0.00865149	-0.0117722	-0.0127531	-0.0151798	-0.00966946
2.4448	-0.00710059	-0.00448566	-0.0153928	-0.0114135	-0.00841291	-0.0089364
2.6448	-0.0109581	-0.00743651	-0.0121352	-0.0055618	-0.0159458	-0.0112023
2.8448	-0.00966379	-0.000614779	-0.0127815	-0.011548	-0.0103517	-0.0113715
3.0448	-0.00771286	-0.00934441	-0.0181494	-0.0171039	-0.0125022	-0.0121817
3.2448	-0.00830998	-0.00280779	-0.0169133	-0.0122164	-0.0137495	-0.0122729
3.4448	-0.00733459	-0.00239222	-0.0127466	-0.0112006	-0.0120971	-0.0146066
3.6448	-0.00591606	-0.00678137	-0.0171577	-0.0121129	-0.0133353	-0.0126066
3.8448	-0.00957425	-0.00821743	-0.0173965	-0.00914183	-0.0177992	-0.0134596
4.0448	0.00271111	-0.00704169	-0.0105953	-0.00707878	-0.00724906	-0.00867573
4.2448	-0.00492427	-0.00586842	-0.0132278	-0.0102228	-0.00947092	-0.00747681
4.4448	-0.00811216	-0.00743438	-0.0163324	-0.0146594	-0.0131288	-0.0107534
4.6448	-0.00347385	-0.00362233	-0.00990348	-0.00409778	-0.0131426	-0.0096415
4.8448	-0.0117195	-0.0121895	-0.0161711	-0.0140789	-0.0135364	-0.0114781
5.0448	-0.00383456	-0.00496458	-0.00911522	-0.00605453	-0.0130455	-0.00951878
5.2448	-0.00216966	-0.000551712	-0.0111736	-0.0108228	-0.00891953	-0.0106831
5.4448	-0.00895559	-0.00976193	-0.0165533	-0.0102835	-0.0186774	-0.0104131
5.6448	-0.00163872	-0.00313925	-0.014719	-0.0057875	-0.0104019	-0.0106022
5.8448	-0.00635991	-0.00880782	-0.0217982	-0.0192184	-0.0173534	-0.0206156
6.0448	-0.00631893	-0.00199559	-0.0159295	-0.0114229	-0.0145441	-0.0149838
6.2448	-0.00920684	-0.00908255	-0.0220165	-0.0217558	-0.0283481	-0.0204002
6.4448	-0.0101639	-0.00233028	-0.0174323	-0.0145518	-0.0179115	-0.0138868
6.6448	-0.00966321	-0.00759456	-0.0193135	-0.0164888	-0.0251297	-0.0127569
6.8448	-0.00778364	-0.00660668	-0.0224322	-0.0131694	-0.0188937	-0.0169326
7.0448	-0.00920745	-0.0115071	-0.0209176	-0.0170749	-0.0188984	-0.0154389
7.2448	-0.0120353	-0.00823442	-0.0218539	-0.0199331	-0.0204991	-0.0207323
7.4448	-0.0057503	-0.00818214	-0.0231609	-0.00697349	-0.0188167	-0.0176494
7.6448	-0.0109621	-0.00580896	-0.0222902	-0.0160144	-0.019461	-0.014023
7.8448	-0.00896997	-0.0133456	-0.0237941	-0.0191082	-0.0249825	-0.0206869
8.0448	-0.0105513	-0.0062188	-0.0215	-0.0164571	-0.0180071	-0.0172296
8.2448	-0.00558389	-0.0103926	-0.0250205	-0.011506	-0.0253642	-0.0154787
8.4448	-0.0127302	-0.00953586	-0.0281217	-0.0190798	-0.0242282	-0.0215688
8.6448	-0.0075349	-0.00430363	-0.0242478	-0.0134652	-0.0210459	-0.013784
8.8448	-0.0112848	-0.0130801	-0.020389	-0.0102673	-0.0233653	-0.0213538
9.0448	-0.00308099	-0.00216713	-0.0206211	-0.00752844	-0.0208272	-0.0131385
9.2448	-0.00459066	-0.00473821	-0.019775	-0.00911429	-0.0217944	-0.0172382
9.4448	-0.00438803	-0.00204009	-0.022363	-0.00834321	-0.0196333	-0.0162633
9.6448	-0.00795996	-0.00725929	-0.0242519	-0.0180965	-0.0221052	-0.0210683
9.8448	-0.0115556	-0.00869611	-0.0241131	-0.0178989	-0.028417	-0.0161824
10.0448	-0.00408381	-0.00592597	-0.0220298	-0.0104211	-0.023536	-0.0196854
10.2448	-0.00316924	-0.00263589	-0.0226412	-0.0163976	-0.0213131	-0.0187377
10.4448	-0.00176565	-0.00699516	-0.0199202	-0.0162573	-0.0181173	-0.0194732
10.6448	-0.0049026	-0.00886651	-0.0236034	-0.0110213	-0.0233494	-0.0204629
10.8448	-0.00564968	-0.0089797	-0.0204829	-0.0123476	-0.0205882	-0.0173063
11.0448	-0.00521384	-0.0102376	-0.0252676	-0.0167849	-0.0286976	-0.0197214
11.2448	-0.00162508	-0.00580874	-0.0263763	-0.0136548	-0.0246031	-0.0205163
11.4448	-0.00430744	-0.00312473	-0.0242901	-0.0115729	-0.0231601	-0.0175491
11.6448	-0.00775772	-0.0095991	-0.0293768	-0.0189291	-0.0271439	-0.0231367
11.8448	-0.00784265	-0.0094274	-0.0295108	-0.0179783	-0.0254331	-0.0235414
12.0448	-0.00111812	-0.00362848	-0.0208652	-0.00906855	-0.0181139	-0.0188707
12.2448	-0.00759561	-0.00446677	-0.0269737	-0.01286	-0.022382	-0.0165111
12.4448	0.000961942	-0.00397243	-0.0199326	-0.0102105	-0.0192752	-0.0194975
12.6448	-0.00296665	-0.00624703	-0.0231463	-0.00911776	-0.0264954	-0.0203419
12.8448	-0.00182278	0.00151087	-0.0173569	-0.0053183	-0.0247623	-0.0195457
13.0448	-0.00350573	-0.00231471	-0.0206344	-0.00773845	-0.0192665	-0.022851
13.2448	0.00192353	0.0071067	-0.0220852	-0.00717903	-0.0215995	-0.0156085
13.4448	-0.00422795	0.000604875	-0.0196018	-0.0127322	-0.0229103	-0.0185901
13.6448	-0.00315717	-0.00652287	-0.0291395	-0.0165378	-0.0234029	-0.0241179
13.8448	-0.00103871	9.46543e-05	-0.0206654	-0.0131159	-0.0186462	-0.0180223
14.0448	-0.00338321	-0.003898	-0.0281464	-0.0173868	-0.0255597	-0.0220047
14.2448	-0.00119761	0.00167089	-0.0275231	-0.0136448	-0.023414	-0.0226873
14.4448	-0.00563309	-0.00507759	-0.0274204	-0.0173485	-0.0247599	-0.0204519
14.6448	-0.00929018	-0.0126532	-0.0289571	-0.0157004	-0.0298744	-0.0282189
14.8448	-0.000968956	-0.00115057	-0.0281357	-0.0122735	-0.0257826	-0.0228911
15.0448	0.00182702	-0.000500639	-0.0251297	-0.00507967	-0.0245116	-0.0169356
15.2448	-0.00101767	-0.0019859	-0.0262856	-0.00735413	-0.0245543	-0.0236214
15.4448	0.000868038	0.00161124	-0.0242986	-0.012159	-0.0241905	-0.0196456
15.6448	-0.00851749	-0.000513308	-0.0362519	-0.0134668	-0.0247972	-0.020793
15.8448	-0.00290094	-0.000582094	-0.0316562	-0.0154724	-0.032031	-0.0253476
16.0448	0.00641542	0.00286699	-0.0195942	-0.00614799	-0.0220291	-0.01287
16.2448	-0.00327208	-0.00780658	-0.0324693	-0.018417	-0.0348495	-0.0312018
16.4448	-0.000597241	-0.000530272	-0.0245898	-0.00845941	-0.0307832	-0.0190187
16.6448	-0.000858207	-0.000915717	-0.0281105	-0.00639055	-0.0247816	-0.0248318
16.8448	0.00305967	0.00143835	-0.0263223	-0.0117863	-0.0244805	-0.0208284
17.0448	0.00563811	-0.00335635	-0.027217	-0.0092243	-0.0244765	-0.0214007
17.2448	-0.00316042	0.00161123	-0.0274596	-0.00826146	-0.0313946	-0.0224221
17.4448	0.00439625	0.00362421	-0.0181809	-0.0052935	-0.0195152	-0.0188877
17.6448	-0.000344088	-0.00277088	-0.026285	-0.00611065	-0.0255513	-0.0182014
17.8448	-0.00305058	-0.00396047	-0.0275344	-0.0149094	-0.0287656	-0.0262733
18.0448	0.00643515	-0.00190173	-0.0195283	-0.0112435	-0.0300396	-0.0223369
18.2448	0.000994016	0.00296236	-0.0309792	-0.013682	-0.0264561	-0.0243942
18.4448	0.00414265	0.00458238	-0.0235715	-0.0118583	-0.0251063	-0.0229334
18.6448	-0.00231064	0.000782597	-0.0328887	-0.00807857	-0.0288891	-0.0257875
18.8448	0.00504524	0.00475911	-0.0235264	-0.0118205	-0.026109	-0.0176837
19.0448	-0.00105144	-0.000396551	-0.0222731	-0.00687173	-0.0331509	-0.0221922
19.2448	-0.000817435	-0.00200566	-0.0330514	-0.0142544	-0.0363723	-0.0278735
19.4448	-0.00249754	0.00420064	-0.0283211	-0.00983337	-0.0259839	-0.0231446
19.6448	-0.00117587	-0.00453546	-0.0289811	-0.0127093	-0.0273198	-0.0257581
19.8448	0.000811719	-0.00206587	-0.0294923	-0.0159441	-0.0353209	-0.0281321
20.0448	0.00511029	0.00176982	-0.0246853	-0.00988539	-0.0305898	-0.0208961
20.2448	-4.81486e-05	-0.00171076	-0.035057	-0.0160734	-0.033395	-0.0246709
20.4448	0.00658461	0.00609019	-0.0269756	-0.00413127	-0.0300121	-0.0235817
20.6448	0.0013083	0.00467143	-0.0260613	-0.00244515	-0.0280899	-0.0281953
20.8448	-0.000528018	-0.00100353	-0.028731	-0.00708029	-0.0331658	-0.0241013
21.0448	0.00462567	0.00276956	-0.0294387	-0.0146898	-0.0270743	-0.0214126
21.2448	-5.16125e-05	0.00358326	-0.0318812	-0.0117011	-0.0269329	-0.0240278
21.4448	0.00790754	0.00714687	-0.0283142	-0.00856011	-0.0264541	-0.0215621
21.6448	0.0122134	0.00257022	-0.0253457	-0.0119298	-0.0280669	-0.0225084
21.8448	0.00154584	0.0061851	-0.0321133	-0.0110185	-0.0291046	-0.0250923
22.0448	0.0047925	0.00721765	-0.0278492	-0.0102946	-0.0273163	-0.0191433
22.2448	0.00684357	0.00741942	-0.0237547	-0.00749025	-0.0249118	-0.0191877
22.4448	0.00745807	0.00438065	-0.0327848	-0.00776945	-0.0325352	-0.0248418
22.6448	0.00723564	0.00759828	-0.0223101	-0.00931436	-0.0280251	-0.0227461
22.8448	0.00230421	0.00195165	-0.0286048	-0.0118147	-0.0334313	-0.0258752
23.0448	-0.00304193	0.00151351	-0.0326989	-0.0154627	-0.034428	-0.0305967
23.2448	0.0103183	0.00677943	-0.0264368	-0.000819218	-0.0316703	-0.0123912
23.4448	0.00585788	0.00182928	-0.025948	-0.00918473	-0.0345653	-0.0237961
23.6448	0.00543368	0.0116585	-0.027316	-0.00523263	-0.0301828	-0.0160775
23.8448	0.00743373	0.0113476	-0.0281409	-0.00822182	-0.0297632	-0.0215704
24.0448	0.0061323	0.00466316	-0.0266086	-0.00123025	-0.0327922	-0.0238261
24.2448	0.0071944	0.005644	-0.024142	0.000820992	-0.0239036	-0.0202172
24.4448	0.000766565	0.00299097	-0.0314941	-0.00834907	-0.0362408	-0.0257065
24.6448	0.00419404	0.00261143	-0.0287228	-0.000972493	-0.0310155	-0.026039
24.8448	0.00598887	0.00551209	-0.0291855	-0.00913801	-0.0356754	-0.0244656
25.0448	0.00455188	0.00401024	-0.0374592	-0.0146381	-0.036285	-0.0256703
25.2448	0.00842397	0.0122645	-0.0298538	-0.00193084	-0.0324585	-0.0228016
25.4448	0.00488063	0.00593251	-0.032668	-0.00942369	-0.0321993	-0.0250011
25.6448	0.0113706	0.0072434	-0.0289455	-0.00510947	-0.0321553	-0.0266778
25.8448	0.0039574	0.00585614	-0.0331166	-0.0114266	-0.0385269	-0.0265763
26.0448	0.00993025	0.0133359	-0.0222147	-0.00762905	-0.0311374	-0.0223368
26.2448	0.00580313	0.0134338	-0.0295489	-0.00283622	-0.0296015	-0.0247966
26.4448	0.000165137	0.00591263	-0.0337355	-0.0102731	-0.0333808	-0.0289827
26.6448	0.00677141	0.00696584	-0.0325551	-0.00735187	-0.0319456	-0.0271606
26.8448	0.00738959	0.0014689	-0.0339565	-0.0109164	-0.0308391	-0.0296547
27.0448	0.00586562	0.00868822	-0.031004	-0.00486244	-0.033662	-0.0216743
27.2448	0.00280565	0.00984381	-0.0329601	-0.0108991	-0.0314849	-0.0244443
27.4448	0.00792738	0.00672184	-0.0363135	-0.0112133	-0.0368372	-0.0277289
27.6448	0.00298274	0.00836282	-0.0310738	-0.00980312	-0.0380559	-0.0284394
27.8448	0.0107451	0.0138871	-0.0310327	-0.00413896	-0.0390414	-0.0219844
28.0448	0.0126922	0.00516139	-0.0314323	-0.00303108	-0.0289759	-0.0256661
28.2448	0.00817977	0.00682665	-0.0314287	-0.00570988	-0.0334241	-0.0287789
28.4448	0.00781982	0.00970674	-0.0290337	0.0016359	-0.0335323	-0.0230419
28.6448	0.00655617	0.00841569	-0.0286064	-0.00928554	-0.032954	-0.0241727
28.8448	0.0149573	0.00648973	-0.0280327	-0.00435801	-0.0303245	-0.0210887
29.0448	0.011279	0.00880075	-0.0298042	-0.0128485	-0.0317242	-0.0222618
29.2448	0.0125367	0.017632	-0.0254784	-0.00479465	-0.0335863	-0.0216472
29.4448	0.0117113	0.0117937	-0.0289599	-0.00647184	-0.031125	-0.0271214
29.6448	0.00881613	0.0102271	-0.0322998	-0.0100572	-0.0352083	-0.0307956
29.8448	0.0118123	0.00903345	-0.0336189	-0.00278915	-0.0317528	-0.0301849
30.0448	0.0112577	0.0113369	-0.0327645	-0.0105502	-0.0330541	-0.0280834
30.2448	0.0108274	0.00783299	-0.0313533	-0.00587478	-0.038874	-0.0247557
30.4448	0.0135149	0.00992418	-0.0328274	0.000542987	-0.032489	-0.0227367
30.6448	0.00847936	0.0109267	-0.0335466	-0.00490384	-0.0322329	-0.026291
30.8448	0.00751131	0.00854135	-0.0295963	-0.00897278	-0.0401241	-0.0331051
31.0448	0.0125106	0.0103072	-0.0334425	-0.00424269	-0.0330495	-0.0267598
31.2448	0.00895717	0.0121292	-0.0326326	-0.00991157	-0.0436264	-0.026869
31.4448	0.00891963	0.00988555	-0.0340484	-0.00736864	-0.03597	-0.0277834
31.6448	0.00610378	0.0108295	-0.0344831	-0.0107532	-0.0400033	-0.0339159
31.8448	0.0141908	0.00863342	-0.0314864	-0.00831395	-0.033788	-0.0289682
32.0448	0.0113838	0.0101962	-0.032978	-0.0112602	-0.035507	-0.0315592
32.2448	0.0141749	0.0170727	-0.0303521	0.00254842	-0.0326109	-0.0236509
32.4448	0.01222	0.0146158	-0.0318522	-0.00455696	-0.0309389	-0.0251287
32.6448	0.00675658	0.00509835	-0.0312737	-0.0054489	-0.032984	-0.0301436
32.8448	0.0201767	0.0211476	-0.0279643	-0.00217049	-0.0320051	-0.0271252
33.0448	0.0124873	0.0171555	-0.0307905	-0.00602673	-0.0351147	-0.0208832
33.2448	0.0123448	0.0160356	-0.0324797	-0.00603437	-0.0379192	-0.0279614
33.4448	0.00597741	0.00955171	-0.0361201	-0.00285405	-0.0429619	-0.0277066
33.6448	0.0166198	0.0197496	-0.0259767	-0.0030141	-0.0324374	-0.0238559
33.8448	0.0128779	0.0105124	-0.0354572	-0.00591294	-0.0404857	-0.0305741
34.0448	0.0129138	0.0133445	-0.0288938	-0.00871391	-0.0418771	-0.0297021
34.2448	0.0122387	0.0100174	-0.0311193	0.00207077	-0.036165	-0.0290455
34.4448	0.01147	0.0164864	-0.0340234	0.00256167	-0.0410466	-0.0281586
34.6448	0.0171384	0.0148454	-0.0294635	0.00822628	-0.0322521	-0.0211799
34.8448	0.0171308	0.0181757	-0.0247472	0.00110737	-0.0300472	-0.0215086
35.0448	0.0184561	0.0142536	-0.0298787	-0.00217763	-0.0351216	-0.0263601
35.2448	0.00875705	0.0107011	-0.0337096	-0.00768048	-0.0404331	-0.0266943
35.4448	0.0183795	0.0112004	-0.0280354	-0.0011523	-0.0379718	-0.0250468
35.6448	0.0122539	0.0139403	-0.0378556	-0.00495239	-0.0388333	-0.0314684
35.8448	0.0154694	0.0148447	-0.032642	0.000359088	-0.0365913	-0.0224647
36.0448	0.0170832	0.0169533	-0.0288521	-0.00175223	-0.0338748	-0.0269044
36.2448	0.0174263	0.0144713	-0.0340366	-0.000206601	-0.035495	-0.0288269
36.4448	0.0185164	0.0177924	-0.0276158	0.00638355	-0.0322948	-0.0257737
36.6448	0.0154206	0.0184773	-0.0308692	0.00367617	-0.035891	-0.027705
36.8448	0.0102553	0.0119383	-0.0297947	0.00385987	-0.0393192	-0.0303604
37.0448	0.0196824	0.0170902	-0.033339	-0.00124734	-0.0347032	-0.0255713
37.2448	0.0174107	0.0159599	-0.0319349	-0.00314627	-0.0378071	-0.0253834
37.4448	0.0161685	0.0180474	-0.0375509	0.0043768	-0.0366685	-0.0277161
37.6448	0.0126729	0.0148855	-0.0369678	-0.00432553	-0.0378197	-0.0298222
37.8448	0.0106671	0.0140863	-0.0334367	-0.00528926	-0.0415845	-0.0271887
38.0448	0.0163614	0.0192965	-0.029201	0.00325841	-0.0335358	-0.0281194
38.2448	0.0166754	0.0155814	-0.0308399	-0.00463356	-0.0416977	-0.0301639
38.4448	0.0115785	0.0113971	-0.0367405	-0.00183601	-0.0458709	-0.032406
38.6448	0.0134566	0.00998396	-0.0342199	-0.00577999	-0.0416181	-0.0347256
38.8448	0.0172396	0.0140964	-0.0393077	0.00434005	-0.0380831	-0.0281434
39.0448	0.0199664	0.0195953	-0.0355462	0.00343864	-0.034759	-0.0285836
39.2448	0.0157261	0.0123936	-0.036219	0.00564501	-0.0391692	-0.027676
39.4448	0.0158421	0.0154048	-0.0365168	-0.0064829	-0.0463791	-0.0279366
39.6448	0.0222518	0.0214477	-0.0274803	0.00311489	-0.0325074	-0.0243322
39.8448	0.0140148	0.0180577	-0.0351059	0.000321518	-0.0374054	-0.0334441
40.0448	0.0148385	0.0197922	-0.0307828	0.000880835	-0.0376084	-0.0323145
40.2448	0.0144109	0.0171617	-0.0300837	0.000294089	-0.0399537	-0.0238691
40.4448	0.0219249	0.0206244	-0.0333061	0.000453342	-0.0336029	-0.0292465
40.6448	0.0190067	0.0199919	-0.0277896	-0.000217664	-0.0357809	-0.0248098
40.8448	0.0250414	0.0213852	-0.0270886	0.00335216	-0.0320052	-0.0244849
41.0448	0.0215094	0.0231454	-0.0292063	0.00311653	-0.0390221	-0.0266474
41.2448	0.0129311	0.0166074	-0.0339996	-0.00295095	-0.0392995	-0.0319377
41.4448	0.0230646	0.0179146	-0.0337464	0.00100858	-0.0382267	-0.030999
41.6448	0.020739	0.0157685	-0.0324005	-0.00284989	-0.038242	-0.0288903
41.8448	0.0214789	0.0211851	-0.0306734	0.00762969	-0.0349377	-0.0232858
42.0448	0.0237494	0.0215286	-0.0312695	0.0021695	-0.040432	-0.0265921
42.2448	0.0173856	0.0224946	-0.0350395	0.00101163	-0.045423	-0.0336372
42.4448	0.023023	0.022984	-0.0310158	-0.000918248	-0.0370399	-0.0287623
42.6448	0.0175837	0.0225198	-0.035335	0.00727662	-0.0420817	-0.0316339
42.8448	0.0204581	0.02031	-0.0353611	0.00116475	-0.0419827	-0.0315516
43.0448	0.0212623	0.0182944	-0.0381192	0.00603151	-0.040034	-0.0310333
43.2448	0.0171019	0.019559	-0.0379662	-0.00511648	-0.0407627	-0.0333845
43.4448	0.0228163	0.0185523	-0.0369281	0.00610145	-0.0468065	-0.0285219
43.6448	0.0228167	0.0291153	-0.0331724	0.00499303	-0.033984	-0.0228203
43.8448	0.0198231	0.0176123	-0.0408056	-0.00154137	-0.0418423	-0.0316468
44.0448	0.023391	0.0237672	-0.0276592	0.00999404	-0.0400194	-0.0215497
44.2448	0.0190931	0.0212481	-0.0360798	-0.00124301	-0.0422273	-0.0288775
44.4448	0.0161811	0.0230498	-0.0330029	-0.000773831	-0.0436513	-0.0293508
44.6448	0.0174242	0.0192151	-0.0331189	-0.000496488	-0.0386137	-0.0313478
44.8448	0.0248193	0.0246452	-0.0363237	0.00485371	-0.0375927	-0.0310837
45.0448	0.0248093	0.0249825	-0.0344305	0.00730435	-0.0383096	-0.0314664
45.2448	0.0234248	0.0189507	-0.031011	0.00316711	-0.0385984	-0.0309406
45.4448	0.0217728	0.026005	-0.0335522	0.00481545	-0.0339977	-0.0235836
45.6448	0.0294782	0.0261193	-0.0308642	0.0119988	-0.0325257	-0.0231985
45.8448	0.0160766	0.0194276	-0.0306957	0.00234247	-0.0384961	-0.0302738
46.0448	0.0221023	0.023659	-0.0337563	0.00436531	-0.0419189	-0.0297748
46.2448	0.025725	0.0270584	-0.0326048	0.00468802	-0.0377311	-0.0275232
46.4448	0.0244092	0.0267414	-0.0280113	0.0100986	-0.0349289	-0.0258585
46.6448	0.0232062	0.0221291	-0.0345402	0.00879824	-0.0393197	-0.0321865
46.8448	0.0210972	0.019574	-0.0342548	0.00286086	-0.0380841	-0.0352191
47.0448	0.0247054	0.0196635	-0.032601	0.00480583	-0.0367605	-0.0297359
47.2448	0.0292864	0.0280929	-0.0264527	0.00765027	-0.0363796	-0.0255656
47.4448	0.0224612	0.0221629	-0.038143	3.95408e-05	-0.0437039	-0.0302547
47.6448	0.0239633	0.0248761	-0.0363729	0.00182501	-0.0457946	-0.0332486
47.8448	0.0245079	0.0322985	-0.0308574	0.00542818	-0.0379557	-0.0296091
48.0448	0.0325514	0.0313153	-0.0284701	0.00561113	-0.0345172	-0.024134
48.2448	0.0326049	0.02398	-0.0344259	0.00486738	-0.0418425	-0.0286645
48.4448	0.0294774	0.0279176	-0.0333447	0.0142204	-0.0373943	-0.0289595
48.6448	0.0237199	0.0272767	-0.0338492	0.0021189	-0.0426874	-0.0311906
48.8448	0.0294856	0.0245804	-0.0342915	0.00208089	-0.0367269	-0.0280008
49.0448	0.0244113	0.0242125	-0.0374801	0.0098037	-0.0455097	-0.0350949
49.2448	0.0317706	0.0333045	-0.032899	0.006988	-0.0352064	-0.0255646
49.4448	0.021459	0.0234991	-0.039488	-0.0017729	-0.0442117	-0.0318994
49.6448	0.024808	0.0259981	-0.034905	0.00680355	-0.0358862	-0.0307045
49.8448	0.0292377	0.0286182	-0.0286381	0.00889275	-0.0341575	-0.0260169
50.0448	0.0310788	0.0357403	-0.0282073	0.00935396	-0.0363689	-0.0228631
50.2448	0.0229414	0.0280554	-0.0307293	0.00846039	-0.0365993	-0.035432
50.4448	0.0252378	0.0274068	-0.0357248	0.0076404	-0.0411655	-0.0316287
50.6448	0.0255821	0.0254066	-0.0324948	0.00853986	-0.0345649	-0.0314206
50.8448	0.029936	0.0315858	-0.0294598	0.00734197	-0.0359907	-0.0265211
51.0448	0.0325463	0.0259873	-0.0290375	0.00936722	-0.0368378	-0.0264575
51.2448	0.0331595	0.0300152	-0.0350711	0.010281	-0.03971	-0.0261855
51.4448	0.0337339	0.0352424	-0.0345684	0.0113066	-0.0433397	-0.0225321
51.6448	0.0301035	0.0387799	-0.0288707	0.0127256	-0.0382245	-0.0265745
51.8448	0.0253407	0.0268354	-0.0358854	0.0150653	-0.0363835	-0.030935
52.0448	0.0315865	0.0306474	-0.0300104	0.0125143	-0.0378838	-0.0274686
52.2448	0.0301232	0.0304615	-0.0337413	0.0100268	-0.0379696	-0.0312843
52.4448	0.0184235	0.0246451	-0.0387211	0.00287567	-0.0484306	-0.0360176
52.6448	0.0263439	0.0341089	-0.032126	0.00922885	-0.0390842	-0.0268269
52.8448	0.0260261	0.0250462	-0.0401226	0.0121304	-0.0366657	-0.0326932
53.0448	0.0278631	0.0226312	-0.039116	0.00643858	-0.0473468	-0.0353867
53.2448	0.0294741	0.0322124	-0.0378828	0.0120584	-0.0371106	-0.02883
53.4448	0.0361653	0.0322388	-0.028696	0.0173046	-0.0368329	-0.0225544
53.6448	0.0343169	0.0337945	-0.0307656	0.0135422	-0.0360316	-0.0269298
53.8448	0.0266899	0.0260088	-0.0302403	0.0129348	-0.0398681	-0.0288702
54.0448	0.0216027	0.0290812	-0.0410644	0.00500988	-0.046526	-0.0362958
54.2448	0.0275308	0.0331754	-0.0305495	0.00945631	-0.0391203	-0.0279211
54.4448	0.0345675	0.0289083	-0.0361018	0.00788963	-0.034629	-0.032118
54.6448	0.0379469	0.0339465	-0.0282534	0.0224377	-0.0329888	-0.0220085
54.8448	0.0343772	0.031824	-0.0308287	0.0225782	-0.0358796	-0.0236413
55.0448	0.0295491	0.0333762	-0.0319193	0.00750067	-0.0391757	-0.0269579
55.2448	0.0302474	0.0313855	-0.0337341	0.00543348	-0.0393065	-0.0320175
55.4448	0.0375839	0.0408187	-0.0289813	0.021398	-0.0326666	-0.0220234
55.6448	0.0334814	0.0365466	-0.0335906	0.0174943	-0.0367995	-0.0296775
55.8448	0.0293006	0.0283938	-0.036599	0.00486603	-0.0426035	-0.0325056
56.0448	0.0349746	0.0338565	-0.0350389	0.0163757	-0.0411531	-0.0291401
56.2448	0.0335874	0.0357674	-0.0303185	0.0116688	-0.0398526	-0.0292635
56.4448	0.0269377	0.0296383	-0.0399736	0.00258938	-0.0463053	-0.0370845
56.6448	0.038783	0.040713	-0.0307681	0.0154639	-0.0378653	-0.0268583
56.8448	0.0356505	0.0397015	-0.0347078	0.0150387	-0.0421861	-0.0276025
57.0448	0.0352519	0.0363387	-0.0320714	0.0128687	-0.0349976	-0.0279752
57.2448	0.0306353	0.0361776	-0.0356826	0.0144513	-0.0374601	-0.0311393
57.4448	0.0348265	0.0384559	-0.0303156	0.0201093	-0.0335506	-0.0226638
57.6448	0.0367361	0.0334716	-0.0324116	0.0187125	-0.0320229	-0.0278372
57.8448	0.0320287	0.0344866	-0.0361788	0.0115177	-0.0434779	-0.029649
58.0448	0.030402	0.0331205	-0.0327788	0.0125012	-0.0391777	-0.0322502
58.2448	0.0389308	0.0351889	-0.0370903	0.00796448	-0.0406086	-0.0284912
58.4448	0.0317338	0.0360149	-0.033072	0.00902858	-0.0454082	-0.038948
58.6448	0.0376216	0.0420211	-0.0330488	0.019542	-0.0383757	-0.028199
58.8448	0.0267207	0.0265517	-0.0414791	0.0060456	-0.0467401	-0.0386548
59.0448	0.03246	0.031548	-0.0373099	0.00308298	-0.0450489	-0.031879
59.2448	0.0331152	0.036121	-0.0317495	0.0087659	-0.0422633	-0.030611
59.4448	0.0355169	0.0327794	-0.0364847	0.0129397	-0.0414763	-0.0291029
59.6448	0.0335834	0.0326673	-0.0359842	0.0120009	-0.0454098	-0.0351006
59.8448	0.0316484	0.0342879	-0.0320718	0.0154935	-0.0424515	-0.0318943
60.0448	0.0376589	0.0407726	-0.0277065	0.0185549	-0.0390094	-0.0259024
60.2448	0.0307499	0.036663	-0.0338921	0.0113536	-0.0380312	-0.0294537
60.4448	0.0387451	0.0435187	-0.0321313	0.0114067	-0.0428291	-0.0274079
60.6448	0.0365977	0.0401262	-0.0386481	0.0110723	-0.0394836	-0.0296211
60.8448	0.0362406	0.0366709	-0.0360449	0.00928264	-0.0446864	-0.030239
61.0448	0.0319619	0.0316367	-0.0360193	0.0128218	-0.0392292	-0.0299873
61.2448	0.0409707	0.0381225	-0.0311852	0.0196804	-0.0381792	-0.0252984
61.4448	0.0400581	0.0421923	-0.0319757	0.0194468	-0.0405547	-0.0264574
61.6448	0.0376508	0.0395453	-0.0303481	0.0194161	-0.0417949	-0.0281143
61.8448	0.040236	0.0344497	-0.0373635	0.0183621	-0.0447642	-0.0301018
62.0448	0.0336205	0.0402101	-0.0351483	0.0183858	-0.0433051	-0.0292829
62.2448	0.0310279	0.0383955	-0.0372498	0.0163579	-0.0424552	-0.0357006
62.4448	0.0369954	0.0369627	-0.0366295	0.017673	-0.0421202	-0.0359598
62.6448	0.0373744	0.0436537	-0.0328312	0.0165762	-0.0394623	-0.028043
62.8448	0.0305159	0.0367192	-0.0394179	0.008267	-0.0451096	-0.0372859
63.0448	0.0399843	0.0452497	-0.0334136	0.0180121	-0.041324	-0.0291715
63.2448	0.0359191	0.0420477	-0.0313053	0.0183366	-0.0391113	-0.0274898
63.4448	0.0348061	0.0358987	-0.031204	0.0187844	-0.0410904	-0.0298227
63.6448	0.0319282	0.0363942	-0.0346378	0.0106309	-0.0468324	-0.0350721
63.8448	0.0357726	0.0349028	-0.0311772	0.0132595	-0.0430031	-0.033141
64.0448	0.0374656	0.0440676	-0.0300599	0.0170449	-0.0426242	-0.0314136
64.2448	0.0411053	0.038029	-0.0309982	0.0156053	-0.0418655	-0.0304138
64.4448	0.0399115	0.0403673	-0.0336093	0.0222353	-0.0418434	-0.0328424
64.6448	0.040159	0.0370978	-0.0366555	0.0161961	-0.0451942	-0.0342921
64.8448	0.0430316	0.0403964	-0.0325358	0.0156527	-0.039864	-0.0331878
65.0448	0.0412237	0.0430507	-0.0287072	0.0229402	-0.0372102	-0.0220932
65.2448	0.0368218	0.0380339	-0.0348873	0.0170631	-0.0451149	-0.0359618
65.4448	0.0389992	0.0379536	-0.0318679	0.0138059	-0.036133	-0.0301687
65.6448	0.0395965	0.0400462	-0.0329744	0.0196529	-0.0427593	-0.0331559
65.8448	0.0331818	0.0342335	-0.0382792	0.0212669	-0.0490193	-0.0354521
66.0448	0.0359461	0.0423434	-0.0336951	0.0103075	-0.0467458	-0.0345846
66.2448	0.0390878	0.0398501	-0.0368979	0.0170573	-0.0447669	-0.0267164
66.4448	0.0402289	0.0412167	-0.0344307	0.0182946	-0.0421542	-0.0270527
66.6448	0.0396514	0.046741	-0.0347649	0.0138878	-0.0410354	-0.0251887
66.8448	0.0451782	0.0434358	-0.0351506	0.0268871	-0.035042	-0.0262483
67.0448	0.0394896	0.0421079	-0.0323623	0.0143183	-0.0418723	-0.0285104
67.2448	0.0410528	0.0440359	-0.0323921	0.0168023	-0.039057	-0.0280211
67.4448	0.0428401	0.0436041	-0.0342331	0.0201982	-0.0452206	-0.0328743
67.6448	0.0436872	0.0393424	-0.0294251	0.0154104	-0.0419761	-0.0324783
67.8448	0.0411119	0.0341751	-0.0351793	0.0156625	-0.0462309	-0.0368842
68.0448	0.0348162	0.0370173	-0.0433038	0.0137384	-0.0495352	-0.0322604
68.2448	0.0475046	0.0435365	-0.0306338	0.0226861	-0.0408614	-0.0249487
68.4448	0.0441903	0.0477209	-0.0377372	0.0209525	-0.0421737	-0.0295693
68.6448	0.0379764	0.0470005	-0.0326691	0.0182466	-0.0455603	-0.0306968
68.8448	0.0398685	0.0420273	-0.0343368	0.0312455	-0.0395492	-0.0265558
69.0448	0.0424992	0.0446607	-0.0389348	0.0196432	-0.0424802	-0.0333047
69.2448	0.0459782	0.0415623	-0.0377017	0.018154	-0.0402211	-0.0288471
69.4448	0.0429301	0.0418589	-0.0395117	0.0179149	-0.0422282	-0.0309948
69.6448	0.0448784	0.0468684	-0.0322423	0.0192265	-0.0420222	-0.0335776
69.8448	0.0395444	0.0399631	-0.034554	0.0164396	-0.0448048	-0.0345159
70.0448	0.0442852	0.0485344	-0.0293031	0.0181873	-0.0446013	-0.0297841
70.2448	0.0397939	0.0467515	-0.0359263	0.0229406	-0.0435136	-0.0319381
70.4448	0.0389797	0.0425848	-0.0361007	0.0237662	-0.0479182	-0.0321855
70.6448	0.0383706	0.0368215	-0.0368492	0.00944482	-0.0485045	-0.0375373
70.8448	0.0402866	0.0411525	-0.0395824	0.0209738	-0.0455954	-0.0342541
71.0448	0.0458886	0.0452696	-0.0361241	0.0238907	-0.0400867	-0.0303794
71.2448	0.0412975	0.0481296	-0.0360367	0.0204356	-0.0416834	-0.028801
71.4448	0.0487672	0.0457451	-0.0301768	0.0203912	-0.0424423	-0.0315135
71.6448	0.0449229	0.0462386	-0.0316265	0.0235435	-0.0456758	-0.0332407
71.8448	0.0398807	0.04559	-0.0356073	0.0176961	-0.0434467	-0.0321284
72.0448	0.0427179	0.0439679	-0.0339934	0.0273501	-0.0385537	-0.0344128
72.2448	0.0404473	0.041607	-0.0367327	0.0227954	-0.045796	-0.0321646
72.4448	0.0449508	0.0418335	-0.0364055	0.0199341	-0.0412523	-0.0323479
72.6448	0.0440824	0.0456437	-0.0312089	0.0205356	-0.0470516	-0.0382315
72.8448	0.0482649	0.0545604	-0.0303854	0.0252931	-0.0407071	-0.0246611
73.0448	0.0435473	0.0495761	-0.0373535	0.0204595	-0.0442612	-0.0303699
73.2448	0.039783	0.0422645	-0.0400481	0.0247342	-0.047369	-0.0360789
73.4448	0.0424511	0.0486704	-0.0352284	0.0191404	-0.0447839	-0.035079
73.6448	0.0503298	0.052766	-0.0331491	0.0288062	-0.0402111	-0.0263506
73.8448	0.0498279	0.0503242	-0.0323438	0.0284519	-0.0387116	-0.0308
74.0448	0.0445772	0.0453311	-0.0356838	0.0198269	-0.0477295	-0.0326492
74.2448	0.043472	0.0533373	-0.0370579	0.0208639	-0.0458614	-0.0327293
74.4448	0.0448867	0.0487122	-0.0395013	0.0223564	-0.048314	-0.0381984
74.6448	0.0483478	0.0529487	-0.0335874	0.024015	-0.0423093	-0.0288995
74.8448	0.0399071	0.0492461	-0.0350876	0.022241	-0.0459263	-0.0312568
75.0448	0.0444319	0.0565596	-0.0334929	0.0235365	-0.042077	-0.0284432
75.2448	0.0486569	0.0408476	-0.0351153	0.0201232	-0.0458491	-0.0380434
75.4448	0.0455825	0.0471898	-0.0371605	0.0280166	-0.0448655	-0.0324577
75.6448	0.0458372	0.0497686	-0.0309958	0.0239169	-0.0430492	-0.0273182
75.8448	0.04789	0.0498144	-0.0371754	0.0223579	-0.0412421	-0.0283699
76.0448	0.0509975	0.0537034	-0.0288509	0.0247746	-0.0389718	-0.0277289
76.2448	0.0471888	0.0560651	-0.0362769	0.0195899	-0.0385581	-0.0288583
76.4448	0.0482376	0.0569792	-0.0354717	0.0229396	-0.038916	-0.0279444
76.6448	0.0430002	0.0419161	-0.0416309	0.0186294	-0.0518196	-0.0350042
76.8448	0.0525253	0.052336	-0.0263462	0.0272268	-0.0380985	-0.029834
77.0448	0.052033	0.0559254	-0.0366079	0.0323287	-0.0425199	-0.0293273
77.2448	0.0453943	0.0502661	-0.0369769	0.0191795	-0.0467508	-0.0342409
77.4448	0.0509249	0.0523557	-0.0381563	0.0231895	-0.0415039	-0.0332331
77.6448	0.0498628	0.0541522	-0.037555	0.0212176	-0.0461572	-0.0282886
77.8448	0.0479788	0.0518267	-0.0365143	0.0244211	-0.0505611	-0.0332405
78.0448	0.0481657	0.0520055	-0.0347727	0.021701	-0.0484823	-0.0344365
78.2448	0.0557291	0.0492313	-0.0336772	0.0328061	-0.0422323	-0.0310904
78.4448	0.0513301	0.0561087	-0.0345097	0.0244707	-0.0442078	-0.0322754
78.6448	0.0496948	0.0589511	-0.0388553	0.0313339	-0.040289	-0.0310038
78.8448	0.0456995	0.0491856	-0.0363762	0.0295826	-0.0393625	-0.0333383
79.0448	0.045095	0.0465574	-0.0351747	0.0294261	-0.0450576	-0.0333143
79.2448	0.0499059	0.0561282	-0.0362684	0.0255567	-0.0428999	-0.0258444
79.4448	0.0456954	0.0509998	-0.0383583	0.0199148	-0.0504581	-0.0367113
79.6448	0.0582514	0.0538447	-0.0262833	0.0301489	-0.0377094	-0.0254738
79.8448	0.0518081	0.0535003	-0.0293346	0.0248813	-0.0462913	-0.0331224
80.0448	0.044566	0.045163	-0.0406882	0.0227346	-0.0478396	-0.0372254
80.2448	0.052864	0.0557234	-0.0329178	0.0292454	-0.0398954	-0.0265786
80.4448	0.0523832	0.0617508	-0.0318742	0.0313225	-0.0468373	-0.0345408
80.6448	0.04973	0.0510183	-0.0329858	0.028552	-0.0432854	-0.0314439
80.8448	0.0481441	0.0543806	-0.0333355	0.0258794	-0.0451076	-0.0312873
81.0448	0.0531102	0.0515496	-0.0310907	0.0257102	-0.0403326	-0.0316889
81.2448	0.0517191	0.0564636	-0.0366704	0.0291929	-0.042937	-0.0277987
81.4448	0.0446988	0.0525993	-0.0385537	0.0214761	-0.0456086	-0.033407
81.6448	0.0548175	0.0487827	-0.0330749	0.0231712	-0.0431127	-0.0347118
81.8448	0.0490236	0.0516596	-0.0356529	0.0254922	-0.0418979	-0.0303848
82.0448	0.0503568	0.0524417	-0.0407999	0.0255897	-0.0477854	-0.0340858
82.2448	0.0455737	0.0579639	-0.0325451	0.030311	-0.0449999	-0.0353345
82.4448	0.0430063	0.050647	-0.0395868	0.0239868	-0.0446269	-0.0352862
82.6448	0.0528612	0.0561232	-0.0348803	0.0298823	-0.0440816	-0.0309274
82.8448	0.0505708	0.0629648	-0.0337626	0.0281885	-0.0471126	-0.0336953
83.0448	0.0470524	0.0567156	-0.0402788	0.0222653	-0.0462942	-0.0389939
83.2448	0.0516073	0.0492993	-0.0401441	0.0242009	-0.0463576	-0.0337608
83.4448	0.0522801	0.055939	-0.0303536	0.0269331	-0.0430786	-0.0292045
83.6448	0.050032	0.0601335	-0.0345407	0.0251719	-0.0506381	-0.0345028
83.8448	0.0501847	0.0475413	-0.0402715	0.0235509	-0.0504096	-0.0392021
84.0448	0.0493266	0.0488847	-0.0403648	0.0246761	-0.046492	-0.0332392
84.2448	0.0533274	0.0566195	-0.0374518	0.0327625	-0.0412963	-0.0286569
84.4448	0.0578035	0.0561621	-0.0369346	0.0340568	-0.0444702	-0.0277205
84.6448	0.0527463	0.0487469	-0.0365398	0.0288862	-0.0464837	-0.0351437
84.8448	0.0530011	0.0553428	-0.0324353	0.0320121	-0.0484452	-0.0331664
85.0448	0.0469084	0.0525729	-0.0312308	0.0322101	-0.0477745	-0.0325665
85.2448	0.0515298	0.05777	-0.0333405	0.0286935	-0.0427944	-0.0296718
85.4448	0.0571122	0.0600978	-0.0299714	0.0352713	-0.0420056	-0.0276887
85.6448	0.0539685	0.0538293	-0.0330853	0.0347842	-0.0436342	-0.0269172
85.8448	0.04439	0.0516055	-0.042181	0.0225881	-0.055423	-0.0372669
86.0448	0.0523027	0.05953	-0.037817	0.0342961	-0.0437039	-0.0311485
86.2448	0.053489	0.0593887	-0.0278453	0.0318831	-0.0443714	-0.0297352
86.4448	0.0525939	0.0570147	-0.0428505	0.029239	-0.0437519	-0.0306656
86.6448	0.0498621	0.0531522	-0.0423672	0.0319462	-0.0457998	-0.036613
86.8448	0.0500421	0.0575803	-0.0363032	0.0289813	-0.0426966	-0.0330398
87.0448	0.0557427	0.0590098	-0.0340519	0.0337671	-0.0445644	-0.0279228
87.2448	0.0544286	0.0507395	-0.0309757	0.0320978	-0.0473169	-0.0339078
87.4448	0.0569972	0.0554606	-0.0318668	0.0357465	-0.0417741	-0.0276566
87.6448	0.0575781	0.057986	-0.0336158	0.0298583	-0.0404139	-0.0307464
87.8448	0.0511846	0.0566573	-0.0337878	0.0308565	-0.0457778	-0.0364866
88.0448	0.0506455	0.0530456	-0.0342546	0.0288906	-0.0480246	-0.0364943
88.2448	0.057899	0.0637306	-0.0301557	0.0330122	-0.0397863	-0.0318048
88.4448	0.0574962	0.0580612	-0.0353485	0.0304075	-0.0469101	-0.0336307
88.6448	0.0483401	0.0533111	-0.0403624	0.0276592	-0.0543412	-0.0367336
88.8448	0.0508733	0.0608918	-0.0404504	0.0283509	-0.0466789	-0.0300093
89.0448	0.0553132	0.0584548	-0.0338764	0.0316003	-0.0499164	-0.0341922
89.2448	0.0544281	0.0541354	-0.0347127	0.0301397	-0.0449561	-0.0345956
89.4448	0.0478751	0.0531815	-0.0378287	0.0234776	-0.0511215	-0.0398611
89.6448	0.0598069	0.0588973	-0.0296421	0.035993	-0.0430786	-0.0288097
89.8448	0.0507447	0.0525683	-0.0450066	0.0280113	-0.0516001	-0.0404192
90.0448	0.0551971	0.0639288	-0.0376979	0.0272462	-0.0453599	-0.0310525
90.2448	0.0507388	0.0593177	-0.039722	0.033412	-0.0472325	-0.0354168
90.4448	0.0576729	0.0621131	-0.0372601	0.0403126	-0.0444208	-0.0313163
90.6448	0.0542493	0.0600297	-0.041165	0.0285185	-0.0423426	-0.0283901
90.8448	0.0576518	0.0586341	-0.0378077	0.0298786	-0.0463043	-0.0364544
91.0448	0.0576651	0.0599861	-0.0334055	0.0339073	-0.0454406	-0.0301292
91.2448	0.0554192	0.060327	-0.0332728	0.0296677	-0.0448042	-0.0287878
91.4448	0.0636587	0.0663615	-0.0366501	0.0342646	-0.0457093	-0.0266488
91.6448	0.0543587	0.0596093	-0.035697	0.0295122	-0.0492061	-0.0349585
91.8448	0.0518151	0.0566401	-0.0406735	0.0305528	-0.0489142	-0.0329266
92.0448	0.0561476	0.0597575	-0.0378323	0.0272173	-0.046508	-0.0344631
92.2448	0.0580557	0.0634653	-0.0302139	0.034574	-0.0483389	-0.0308252
92.4448	0.0575898	0.0593122	-0.0348783	0.0341851	-0.0464196	-0.0301088
92.6448	0.0515064	0.0505858	-0.0398433	0.0263335	-0.0512736	-0.0424647
92.8448	0.0566675	0.0586081	-0.033489	0.0340222	-0.046343	-0.0354744
93.0448	0.0562119	0.0666272	-0.0316854	0.0350265	-0.0464288	-0.0307375
93.2448	0.0614681	0.0627844	-0.0368385	0.0327467	-0.0459835	-0.0286609
93.4448	0.0555047	0.0631011	-0.0321684	0.0335892	-0.0444762	-0.03182
93.6448	0.0556823	0.0601192	-0.0370633	0.0288556	-0.0472508	-0.0363686
93.8448	0.058267	0.0620139	-0.0342712	0.0375513	-0.0448238	-0.035659
94.0448	0.0636585	0.0662317	-0.0349913	0.0313519	-0.0451066	-0.0279284
94.2448	0.0566523	0.0630842	-0.0301697	0.0315734	-0.0457362	-0.0333558
94.4448	0.0568559	0.0592787	-0.0422524	0.0292685	-0.0499604	-0.0342898
94.6448	0.061691	0.0615392	-0.0325933	0.0306459	-0.0507557	-0.0365254
94.8448	0.0615064	0.0667566	-0.0367411	0.0338148	-0.0458175	-0.0313946
95.0448	0.0579568	0.0624383	-0.0354479	0.0398668	-0.046621	-0.0341823
95.2448	0.0590985	0.0616284	-0.0345649	0.0347758	-0.0486094	-0.0341401
95.4448	0.057191	0.0642438	-0.0276279	0.0342057	-0.0451267	-0.0327662
95.6448	0.0607634	0.0647678	-0.0374294	0.0298256	-0.0480653	-0.0358066
95.8448	0.0617966	0.0644128	-0.0356685	0.0419259	-0.0467504	-0.0308388
96.0448	0.0612205	0.0718858	-0.0289568	0.0392457	-0.041628	-0.0266931
96.2448	0.0593466	0.067304	-0.0331044	0.0364934	-0.0474516	-0.0299277
96.4448	0.0613896	0.0632479	-0.037515	0.0357271	-0.0428415	-0.0300568
96.6448	0.0596912	0.0605127	-0.0364395	0.0291151	-0.0435514	-0.035513
96.8448	0.0613897	0.0688978	-0.030908	0.0394634	-0.0481136	-0.0312258
97.0448	0.0609511	0.0631323	-0.0358979	0.0362309	-0.0467131	-0.0343796
97.2448	0.0629656	0.0681452	-0.0307826	0.0346225	-0.0438213	-0.0302727
97.4448	0.0576961	0.065192	-0.0345831	0.0340526	-0.0464076	-0.0338206
97.6448	0.0592886	0.0641463	-0.0328655	0.0324434	-0.0405819	-0.0337154
97.8448	0.0644804	0.0640752	-0.0323681	0.0395707	-0.0456071	-0.0308989
98.0448	0.0626387	0.0655781	-0.0380889	0.0313505	-0.0429573	-0.0318275
98.2448	0.0587202	0.0656633	-0.0369751	0.035334	-0.0518919	-0.0359056
98.4448	0.0627902	0.0648772	-0.0397824	0.0355259	-0.0468791	-0.0360917
98.6448	0.0624788	0.0694427	-0.0356976	0.0404789	-0.0429296	-0.0356418
98.8448	0.0592515	0.0658606	-0.0433897	0.035209	-0.0476699	-0.0353619
99.0448	0.0607273	0.0610011	-0.0328674	0.0318197	-0.0498306	-0.0341255
99.2448	0.0643585	0.0685341	-0.0305572	0.0368067	-0.0452894	-0.0309292
99.4448	0.0629335	0.0662861	-0.032451	0.0359341	-0.0472193	-0.0278047
99.6448	0.0582325	0.056948	-0.04179	0.0289854	-0.0526363	-0.0370342
99.8448	0.0638435	0.0625011	-0.041844	0.0366556	-0.0441829	-0.0364407
100.045	0.0612104	0.065227	-0.0363347	0.0407982	-0.0421276	-0.0359166
100.245	0.0609346	0.061434	-0.0396099	0.0353292	-0.0498688	-0.0349723
100.445	0.0665212	0.0716566	-0.0312103	0.0477783	-0.0436644	-0.0251477
100.645	0.060739	0.0685637	-0.0368826	0.0427176	-0.0421576	-0.0314172
100.845	0.0580474	0.0607614	-0.0407265	0.0356533	-0.0494266	-0.0306625
101.045	0.0714321	0.0744295	-0.0301219	0.0417934	-0.045515	-0.029589
101.245	0.0624269	0.0679463	-0.0364433	0.036191	-0.0510338	-0.0344348
101.445	0.0587075	0.0656201	-0.0428025	0.0396474	-0.0487515	-0.0372426
101.645	0.0598501	0.0666372	-0.0403104	0.033218	-0.0560244	-0.0375983
101.845	0.0619852	0.070054	-0.0374453	0.0425483	-0.0488665	-0.0309285
102.045	0.0647107	0.0633528	-0.0354061	0.0464986	-0.0497829	-0.0375377
102.245	0.0662983	0.0688013	-0.0344391	0.0335994	-0.0516212	-0.0324613
102.445	0.0587762	0.0599637	-0.0402885	0.0313435	-0.0488626	-0.0365402
102.645	0.0618266	0.0642102	-0.0396063	0.0334598	-0.0544113	-0.0367535
102.845	0.0642489	0.072905	-0.0354483	0.0392514	-0.0455092	-0.0346325
103.045	0.0586081	0.0679276	-0.0402081	0.0334029	-0.0543765	-0.0400967
103.245	0.0644284	0.0653924	-0.0334385	0.0390892	-0.0484804	-0.028148
103.445	0.0614678	0.0644172	-0.0338272	0.0391425	-0.0506943	-0.0354607
103.645	0.0603756	0.0668206	-0.0379539	0.0422052	-0.0516239	-0.032713
103.845	0.061219	0.0672247	-0.0434132	0.0320085	-0.0527298	-0.0347053
104.045	0.0711409	0.0733432	-0.0289224	0.0429185	-0.0469744	-0.0267642
104.245	0.0665412	0.0721316	-0.0357086	0.0419876	-0.0465559	-0.0317938
104.445	0.0659146	0.0717089	-0.035986	0.0386442	-0.0465042	-0.0333568
104.645	0.0583289	0.0644054	-0.0352323	0.0388284	-0.0548479	-0.0394323
104.845	0.0631628	0.07257	-0.0332389	0.0436409	-0.0429489	-0.0301841
105.045	0.0633855	0.0684321	-0.0292473	0.0367597	-0.0471775	-0.0362789
105.245	0.0625964	0.0716598	-0.0396782	0.0397024	-0.0491856	-0.0348667
105.445	0.0626617	0.0683024	-0.0377014	0.0392679	-0.0538833	-0.0356301
105.645	0.0685158	0.0669606	-0.0390575	0.0405851	-0.0568954	-0.0370015
105.845	0.0612502	0.072945	-0.0412936	0.0395552	-0.0511541	-0.0296775
106.045	0.0636427	0.0662057	-0.0385497	0.0379046	-0.0498997	-0.0357831
106.245	0.0699724	0.0718904	-0.0313436	0.0366503	-0.0449424	-0.0289136
106.445	0.0610682	0.0709408	-0.0376971	0.0396772	-0.052271	-0.0402534
106.645	0.0648939	0.0713155	-0.0402422	0.0398296	-0.0487467	-0.0362402
106.845	0.0603181	0.0543119	-0.0470802	0.0319846	-0.0583708	-0.0404995
107.045	0.0662217	0.0729717	-0.0309723	0.0420592	-0.0565756	-0.0380368
107.245	0.0724425	0.0699265	-0.0374877	0.0424888	-0.0469731	-0.0279339
107.445	0.0667314	0.0667269	-0.0363693	0.0441679	-0.0481541	-0.0329143
107.645	0.0668567	0.073249	-0.0381663	0.0429638	-0.0458663	-0.0323506
107.845	0.062737	0.0684877	-0.0436897	0.0356853	-0.0555282	-0.0406907
108.045	0.0627477	0.0643013	-0.0413095	0.0336894	-0.0566718	-0.0371187
108.245	0.0687784	0.0784527	-0.0360608	0.0398859	-0.0421701	-0.0295974
108.445	0.0652634	0.0686368	-0.0391361	0.0414162	-0.0541399	-0.0392811
108.645	0.0646925	0.0696749	-0.0350548	0.0467314	-0.0496367	-0.0373809
108.845	0.0704958	0.0733664	-0.0405129	0.0423299	-0.0442599	-0.0351487
109.045	0.062669	0.0741777	-0.0393907	0.0383297	-0.0495175	-0.0405123
109.245	0.0606872	0.0738776	-0.0390148	0.0364145	-0.050441	-0.039735
109.445	0.0635145	0.0674679	-0.040613	0.0451029	-0.0538972	-0.0370601
109.645	0.0700888	0.0762664	-0.0338253	0.044474	-0.0429914	-0.0311236
109.845	0.0653154	0.0699502	-0.0391883	0.0390387	-0.0488568	-0.0341926
110.045	0.0663002	0.0724851	-0.0349766	0.0386104	-0.0518342	-0.0351983
110.245	0.0687216	0.0720722	-0.0359332	0.0462486	-0.0500507	-0.0363895
110.445	0.0707298	0.0729839	-0.037306	0.0441641	-0.0486284	-0.031919
110.645	0.0641272	0.0722728	-0.0390219	0.041538	-0.0485544	-0.0375494
110.845	0.0718223	0.0754831	-0.0311596	0.0464426	-0.0486992	-0.0334853
111.045	0.0704533	0.0737879	-0.0324715	0.0540208	-0.0423713	-0.0339393
111.245	0.0662666	0.0723643	-0.0372772	0.0395732	-0.048781	-0.0393944
111.445	0.0694895	0.0807126	-0.0318265	0.04809	-0.0594022	-0.0361802
111.645	0.0657403	0.0667516	-0.0409741	0.0437856	-0.052819	-0.0347186
111.845	0.0703254	0.076623	-0.0394007	0.0418792	-0.051535	-0.0326253
112.045	0.0677412	0.0812437	-0.033034	0.0483948	-0.0512712	-0.0286483
112.245	0.070364	0.0761261	-0.0333086	0.0417709	-0.0470779	-0.0350064
112.445	0.0688868	0.0712603	-0.0330641	0.0429794	-0.050075	-0.0349497
112.645	0.074856	0.0747382	-0.0316317	0.048867	-0.0460132	-0.0341342
112.845	0.0663058	0.0666006	-0.0412156	0.0473905	-0.053123	-0.0336889
113.045	0.0666112	0.0762485	-0.0363227	0.03734	-0.0525069	-0.0371388
113.245	0.0652025	0.0704805	-0.0338529	0.0498685	-0.0552198	-0.0404711
113.445	0.0686354	0.0700515	-0.0383636	0.0478445	-0.0531647	-0.0337107
113.645	0.0691763	0.0764818	-0.0347051	0.0486945	-0.0486548	-0.0294968
113.845	0.0674346	0.074668	-0.0379272	0.0462948	-0.0467458	-0.0363389
114.045	0.0611562	0.0694758	-0.0432838	0.0377153	-0.0530691	-0.0352103
114.245	0.0712686	0.0738632	-0.0374833	0.0465213	-0.0494614	-0.0344687
114.445	0.0686692	0.0729316	-0.037115	0.0400486	-0.0504049	-0.0336072
114.645	0.0728862	0.0724121	-0.0342137	0.0454045	-0.0484395	-0.0313349
114.845	0.0696363	0.070046	-0.0369544	0.0504852	-0.0478028	-0.0366825
115.045	0.0688803	0.0704694	-0.0411377	0.040236	-0.0518841	-0.0393997
115.245	0.0776095	0.0757584	-0.0348452	0.0444392	-0.0533682	-0.0321651
115.445	0.0626308	0.0690692	-0.0363047	0.0379392	-0.0552206	-0.0388319
115.645	0.0711504	0.075864	-0.0345027	0.0464538	-0.0490336	-0.0348048
115.845	0.0650959	0.0751841	-0.0353351	0.0452426	-0.052006	-0.0376028
116.045	0.0657656	0.0697665	-0.0397673	0.0415357	-0.0531855	-0.0405224
116.245	0.0703986	0.0765025	-0.0367742	0.0455159	-0.0494375	-0.0327222
116.445	0.0737584	0.0787513	-0.0355105	0.0474059	-0.0468294	-0.031936
116.645	0.0752949	0.0799377	-0.0330871	0.0474313	-0.0496538	-0.0347862
116.845	0.0690437	0.0766374	-0.0351919	0.0440538	-0.0538236	-0.0370382
117.045	0.07204	0.075947	-0.0331943	0.0443669	-0.0533936	-0.0364098
117.245	0.0731839	0.0769245	-0.034044	0.0448592	-0.0514467	-0.0342976
117.445	0.0763891	0.0804624	-0.0355935	0.0413455	-0.0535626	-0.0356843
117.645	0.0765875	0.0785811	-0.0430832	0.0519918	-0.0538074	-0.0344631
117.845	0.074184	0.0796372	-0.041685	0.0522887	-0.0513175	-0.0320182
118.045	0.0740732	0.0776128	-0.0368486	0.0486429	-0.0486791	-0.0365031
118.245	0.068958	0.0808703	-0.0364041	0.044939	-0.0502337	-0.0352795
118.445	0.0742115	0.0852035	-0.0357218	0.0470052	-0.0500713	-0.0368028
118.645	0.0742394	0.0832687	-0.0341023	0.0535644	-0.0491467	-0.0331197
118.845	0.0742594	0.0772708	-0.0326042	0.0492014	-0.0484192	-0.0350811
119.045	0.073139	0.0757246	-0.0327572	0.0484753	-0.0527684	-0.0303098
119.245	0.0718263	0.080488	-0.0364775	0.057152	-0.0507387	-0.0330413
119.445	0.0684666	0.0822059	-0.0385699	0.0527102	-0.0522384	-0.0360551
119.645	0.0733063	0.0803442	-0.0387629	0.0486681	-0.0494526	-0.0332601
119.845	0.0739315	0.08134	-0.0402449	0.0476148	-0.0461245	-0.0317932
120.045	0.0736658	0.0747023	-0.0344814	0.0469097	-0.0508298	-0.03312
120.245	0.0760482	0.0805968	-0.0382001	0.0474711	-0.0473862	-0.0285826
120.445	0.069101	0.0746531	-0.0421859	0.0462369	-0.0528991	-0.0363952
120.645	0.0770356	0.0869841	-0.0323319	0.0515483	-0.0491209	-0.0279994
120.845	0.0724537	0.0826265	-0.0358593	0.0500349	-0.0504878	-0.0359361
121.045	0.078625	0.0893422	-0.0345587	0.0500879	-0.0443793	-0.0310167
121.245	0.0766081	0.0808394	-0.0391331	0.0487913	-0.045274	-0.0303375
121.445	0.0719282	0.0810034	-0.038923	0.0530792	-0.0495637	-0.0389041
121.645	0.0716631	0.0856241	-0.0368199	0.0483628	-0.0502074	-0.032235
121.845	0.0718189	0.0826401	-0.0364281	0.0508329	-0.0502478	-0.0306195
122.045	0.0756607	0.0850356	-0.0270356	0.0562208	-0.0506142	-0.0328209
122.245	0.0789634	0.0804731	-0.0293467	0.0520798	-0.0446795	-0.0315694
122.445	0.0669523	0.0713428	-0.0435757	0.0428588	-0.055989	-0.0386726
122.645	0.0708739	0.0730007	-0.0435418	0.042774	-0.0549955	-0.0389206
122.845	0.0728948	0.0816549	-0.0404861	0.0498672	-0.0517561	-0.0346312
123.045	0.0772958	0.0863412	-0.0318852	0.0522789	-0.0482574	-0.0300957
123.245	0.0745192	0.078938	-0.0427124	0.0486588	-0.0519487	-0.0330748
123.445	0.0744213	0.0768696	-0.0387968	0.0509004	-0.0521998	-0.034102
123.645	0.0739967	0.0833218	-0.0354175	0.0525077	-0.0539262	-0.0336142
123.845	0.079656	0.0848425	-0.0323166	0.0569429	-0.0474384	-0.0279522
124.045	0.0712489	0.0788227	-0.0359989	0.0482431	-0.0543328	-0.0382511
124.245	0.0779482	0.0858391	-0.0298359	0.0526542	-0.0470977	-0.0336543
124.445	0.0736309	0.0716136	-0.0423088	0.0474409	-0.0554592	-0.032035
124.645	0.0742189	0.0818924	-0.0383857	0.0432298	-0.0565886	-0.0383497
124.845	0.0727774	0.07754	-0.0397141	0.0442147	-0.0523779	-0.0362016
125.045	0.0757612	0.0855871	-0.0369447	0.054831	-0.0481188	-0.0322203
125.245	0.0797584	0.0837846	-0.0320569	0.0524665	-0.0500451	-0.032565
125.445	0.0762299	0.0830852	-0.0392699	0.0525766	-0.0535714	-0.0317001
125.645	0.071254	0.0703405	-0.0418617	0.045331	-0.0571904	-0.0382254
125.845	0.0772293	0.0774912	-0.0385551	0.0498852	-0.0537999	-0.0403231
126.045	0.0775595	0.0853419	-0.0318872	0.0471515	-0.0567976	-0.0365186
126.245	0.0752223	0.0868881	-0.0323772	0.051427	-0.048818	-0.0290319
126.445	0.077821	0.0889281	-0.0371136	0.0528082	-0.048062	-0.0344516
126.645	0.070801	0.0829161	-0.0414198	0.0489208	-0.0600241	-0.038894
126.845	0.0801183	0.089011	-0.0362635	0.0527004	-0.0470745	-0.0302943
127.045	0.0768085	0.0817568	-0.0291519	0.0512422	-0.0440876	-0.0343162
127.245	0.0745169	0.0781857	-0.0380742	0.0514255	-0.0507129	-0.0365326
127.445	0.0728676	0.0831166	-0.0395769	0.0493448	-0.0540767	-0.0394263
127.645	0.0787839	0.0872276	-0.0320056	0.0556198	-0.0464636	-0.0365229
127.845	0.0813916	0.0902836	-0.0369613	0.0537529	-0.0437546	-0.0320197
128.045	0.0758032	0.0899311	-0.0384565	0.0544567	-0.0465693	-0.0372263
128.245	0.0826244	0.0847018	-0.0348415	0.0542883	-0.0470478	-0.0325538
128.445	0.0711738	0.0754582	-0.0359949	0.0463906	-0.0508256	-0.0379934
128.645	0.0767908	0.083266	-0.041653	0.0526211	-0.0574325	-0.0353726
128.845	0.077178	0.0862573	-0.0315804	0.0478976	-0.0522593	-0.032627
129.045	0.0729325	0.0790471	-0.0453461	0.0472372	-0.0589193	-0.0360268
129.245	0.0736382	0.0834935	-0.04483	0.0501986	-0.0571484	-0.0432957
129.445	0.0742431	0.0847533	-0.0341568	0.0451864	-0.0531399	-0.0374901
129.645	0.0775346	0.0812156	-0.0409902	0.0456978	-0.0507643	-0.038775
129.845	0.0771256	0.0789154	-0.0375034	0.0489278	-0.053591	-0.0353884
130.045	0.0810552	0.0889238	-0.03549	0.0553371	-0.0492192	-0.0278216
130.245	0.0795351	0.0791312	-0.038187	0.0575581	-0.0515859	-0.0323663
130.445	0.0818796	0.0895612	-0.0339744	0.0563875	-0.0480438	-0.0317607
130.645	0.0764095	0.0872038	-0.0405308	0.0530455	-0.0516992	-0.0355711
130.845	0.0795016	0.0879604	-0.0381598	0.0600924	-0.0502479	-0.0303494
131.045	0.0789152	0.0860334	-0.0353912	0.06155	-0.052736	-0.0383503
131.245	0.0791168	0.095202	-0.0354028	0.0571436	-0.0453448	-0.0299206
131.445	0.084113	0.0918403	-0.037463	0.0570948	-0.0522211	-0.0340874
131.645	0.077841	0.0841592	-0.0327013	0.0521458	-0.0536765	-0.0349878
131.845	0.0769612	0.0838335	-0.0346552	0.0500959	-0.0522337	-0.0333479
132.045	0.0782672	0.0854809	-0.0401129	0.0585186	-0.0532377	-0.0349437
132.245	0.0819623	0.092274	-0.0317297	0.0603757	-0.0486287	-0.0342148
132.445	0.0763208	0.085102	-0.0403893	0.0587091	-0.0557188	-0.0402655
132.645	0.0822971	0.08489	-0.0405019	0.0588632	-0.0486756	-0.0340778
132.845	0.0807763	0.0816225	-0.0376834	0.0540145	-0.0519475	-0.031488
133.045	0.0808694	0.0839827	-0.03508	0.0598539	-0.052272	-0.0328323
133.245	0.0832367	0.0875796	-0.0318757	0.0553154	-0.0550223	-0.0354597
133.445	0.082445	0.0913624	-0.0359695	0.0631616	-0.0540485	-0.0336445
133.645	0.0831418	0.0846819	-0.0372163	0.0589815	-0.0504599	-0.0394655
133.845	0.0815759	0.0881083	-0.0388869	0.0565767	-0.0531133	-0.039364
134.045	0.0827919	0.0932366	-0.0335932	0.0643386	-0.0500168	-0.0302025
134.245	0.0784422	0.0850207	-0.0408552	0.0573116	-0.0550425	-0.0380181
134.445	0.0846786	0.0931928	-0.0290694	0.0565894	-0.051544	-0.0333717
134.645	0.0800285	0.083184	-0.0385167	0.0522474	-0.0537897	-0.0394969
134.845	0.078092	0.0810467	-0.0398791	0.0543636	-0.0516932	-0.0375627
135.045	0.0753714	0.0824598	-0.0402687	0.0509171	-0.0564791	-0.0429272
135.245	0.0797899	0.0834661	-0.0395788	0.0551051	-0.0542105	-0.034379
135.445	0.0856298	0.0944331	-0.0284275	0.058311	-0.0499873	-0.0314179
135.645	0.0799279	0.09304	-0.0384638	0.0508537	-0.0558759	-0.0352307
135.845	0.0817607	0.092247	-0.0332203	0.0637433	-0.0484725	-0.0351985
136.045	0.0824437	0.0880023	-0.0375056	0.0643148	-0.0555534	-0.035908
136.245	0.0820308	0.091881	-0.0325432	0.0556806	-0.0476486	-0.0384437
136.445	0.0822864	0.0900611	-0.0389252	0.0562342	-0.0535844	-0.0350056
136.645	0.0740591	0.0799475	-0.0454178	0.0532144	-0.0588429	-0.0411625
136.845	0.0803458	0.0869919	-0.0372	0.0498362	-0.06086	-0.0407944
137.045	0.0853748	0.0958851	-0.0339937	0.0679212	-0.0484721	-0.0340476
137.245	0.0902602	0.100211	-0.030411	0.0682378	-0.0417216	-0.0292671
137.445	0.0860396	0.0915795	-0.0347828	0.0553428	-0.0514606	-0.0326672
137.645	0.0772141	0.0876589	-0.0406329	0.0502536	-0.0550868	-0.0366671
137.845	0.0783381	0.0939098	-0.034288	0.0567593	-0.0543429	-0.0322491
138.045	0.0824966	0.0915808	-0.0385359	0.053331	-0.0546033	-0.0371646
138.245	0.0824279	0.0937517	-0.0323771	0.0568602	-0.0488754	-0.0341321
138.445	0.0839973	0.0884342	-0.035817	0.0570436	-0.0474918	-0.030849
138.645	0.081367	0.0860803	-0.0372056	0.0586847	-0.0582187	-0.0333975
138.845	0.0775291	0.0873553	-0.0364448	0.0551223	-0.0577549	-0.0410718
139.045	0.083074	0.0874474	-0.044152	0.0582881	-0.0554788	-0.0374743
139.245	0.0829788	0.0881842	-0.0372753	0.0519343	-0.0523166	-0.0370047
139.445	0.080457	0.0856843	-0.0413845	0.052881	-0.0577876	-0.0387305
139.645	0.0857931	0.094344	-0.0324929	0.0588059	-0.0534903	-0.0333096
139.845	0.0803663	0.0880649	-0.0363717	0.0521068	-0.0601134	-0.0401544
140.045	0.0832084	0.0856234	-0.0398784	0.0559637	-0.0580328	-0.0381736
140.245	0.0812899	0.0934386	-0.0388294	0.0601568	-0.0542705	-0.0358724
140.445	0.0826771	0.0928375	-0.032187	0.0615237	-0.0485272	-0.0343686
140.645	0.0842641	0.0882724	-0.0404385	0.0555751	-0.0575119	-0.0373429
140.845	0.0844861	0.0972411	-0.0364781	0.064007	-0.0483695	-0.0353581
141.045	0.0785137	0.0902026	-0.0389938	0.0546735	-0.056081	-0.0438377
141.245	0.0812865	0.0865571	-0.0383493	0.0558499	-0.0529241	-0.0368586
141.445	0.0829537	0.0865116	-0.032835	0.0605855	-0.0523473	-0.0359561
141.645	0.0833067	0.0941941	-0.0411384	0.0573917	-0.0541778	-0.0371598
141.845	0.082459	0.0890863	-0.0362498	0.0579603	-0.0596665	-0.0402256
142.045	0.0842389	0.0938814	-0.033523	0.0545983	-0.0577578	-0.0381422
142.245	0.0827609	0.0938571	-0.036739	0.0594852	-0.0521316	-0.037248
142.445	0.0851559	0.0984084	-0.0375555	0.0624937	-0.0538248	-0.0359148
142.645	0.0877204	0.0936238	-0.0374259	0.0613972	-0.0529465	-0.0350005
142.845	0.0893872	0.0948401	-0.0364441	0.0651158	-0.0553711	-0.0377288
143.045	0.0846855	0.096325	-0.0353482	0.0608604	-0.0532814	-0.0295867
143.245	0.0881996	0.0923392	-0.0391911	0.0576567	-0.0538599	-0.0312295
143.445	0.0857978	0.0980518	-0.0325027	0.0663582	-0.0520868	-0.0362643
143.645	0.0827053	0.0973566	-0.0337632	0.0629815	-0.0479244	-0.0356229
143.845	0.0864122	0.0932478	-0.0338765	0.0589209	-0.0547888	-0.0339719
144.045	0.0840426	0.0970233	-0.0332794	0.0633844	-0.0586368	-0.029195
144.245	0.087385	0.0977988	-0.0343571	0.0638265	-0.0528153	-0.0370872
144.445	0.0877432	0.0936421	-0.0366112	0.0583237	-0.0508587	-0.0353117
144.645	0.0870529	0.09365	-0.03753	0.060096	-0.0554329	-0.0346048
144.845	0.0920877	0.100922	-0.035471	0.0635544	-0.0513749	-0.034593
145.045	0.0842839	0.0940005	-0.0373559	0.0545704	-0.056111	-0.0438244
145.245	0.0849795	0.0883565	-0.0358421	0.0592753	-0.0569744	-0.0362171
145.445	0.0820807	0.0876677	-0.0396156	0.0681814	-0.0522625	-0.0402939
145.645	0.0842156	0.0918826	-0.0440267	0.0603878	-0.0570879	-0.0431044
145.845	0.0921673	0.0922447	-0.0333091	0.0572462	-0.0580098	-0.0366072
146.045	0.0828936	0.0918871	-0.036902	0.0615875	-0.0570194	-0.0391964
146.245	0.0874577	0.0936955	-0.036393	0.0574172	-0.0595206	-0.0348443
146.445	0.0833848	0.0919982	-0.0420259	0.0587384	-0.0587783	-0.04
146.645	0.0864763	0.095946	-0.039338	0.0627487	-0.0547269	-0.0385105
146.845	0.0961485	0.0965122	-0.0358158	0.0673311	-0.0498894	-0.0306188
147.045	0.0901415	0.0951011	-0.036182	0.0679329	-0.0544625	-0.0331325
147.245	0.088208	0.0961802	-0.0319977	0.0637182	-0.0510303	-0.0347339
147.445	0.0892631	0.0952865	-0.0303374	0.0668507	-0.0575129	-0.0366522
147.645	0.0863448	0.0983336	-0.0403667	0.0630693	-0.05503	-0.0373305
147.845	0.0875941	0.0951719	-0.0420828	0.0676685	-0.0534143	-0.0357001
148.045	0.0891486	0.101314	-0.0356444	0.0628662	-0.046813	-0.035349
148.245	0.0859393	0.0954579	-0.0379794	0.0615978	-0.0577123	-0.0390796
148.445	0.0854866	0.0909993	-0.0375502	0.0632906	-0.05873	-0.0434715
148.645	0.0829757	0.0900921	-0.0416941	0.0585644	-0.0569515	-0.0432853
148.845	0.0882028	0.0965315	-0.0336336	0.0591506	-0.0608148	-0.0365988
149.045	0.0950839	0.0962148	-0.0355523	0.061459	-0.0498876	-0.030416
149.245	0.0833158	0.0934551	-0.0441474	0.0598365	-0.0661552	-0.0378441
149.445	0.0875856	0.0958868	-0.0359312	0.0696838	-0.0570392	-0.0368187
149.645	0.0885862	0.0940426	-0.0369065	0.0633528	-0.0517651	-0.0369388
149.845	0.090417	0.0974058	-0.0303233	0.0664303	-0.0559004	-0.0331676
150.045	0.0933673	0.0974088	-0.0355389	0.0756405	-0.048266	-0.0352522
150.245	0.0874552	0.0956578	-0.0363374	0.0649857	-0.0548491	-0.0368694
150.445	0.0894105	0.0931227	-0.040596	0.0588659	-0.0548508	-0.0398189
150.645	0.0916446	0.0902019	-0.0381569	0.0616681	-0.0540699	-0.039091
150.845	0.0911813	0.0954561	-0.0383581	0.0640513	-0.0554987	-0.0377354
151.045	0.0888072	0.0980856	-0.0361023	0.0637296	-0.0558388	-0.0304863
151.245	0.0892093	0.0969068	-0.034614	0.0651608	-0.0534866	-0.0339952
151.445	0.0919215	0.0977707	-0.0334605	0.0661463	-0.0538632	-0.0364113
151.645	0.0871711	0.0957129	-0.0368299	0.0604334	-0.0601256	-0.0393573
151.845	0.0941935	0.101019	-0.0401826	0.0651056	-0.0490388	-0.0329046
152.045	0.089807	0.103978	-0.0378901	0.0649654	-0.0473602	-0.0330189
152.245	0.0877331	0.0988107	-0.0381326	0.0629887	-0.0551807	-0.0379902
152.445	0.0852047	0.0951827	-0.0422974	0.0629629	-0.0612022	-0.0391571
152.645	0.0844348	0.0992941	-0.0425815	0.062204	-0.0611234	-0.0384459
152.845	0.0920701	0.0967293	-0.0423947	0.0592363	-0.0569309	-0.0373666
153.045	0.0925651	0.100135	-0.0346361	0.0702848	-0.0519838	-0.0367475
153.245	0.0917742	0.0991389	-0.0358577	0.0646256	-0.0594852	-0.0389512
153.445	0.093817	0.0993516	-0.0370605	0.0703997	-0.0536437	-0.0320934
153.645	0.0888152	0.104409	-0.0355507	0.070186	-0.0567681	-0.036256
153.845	0.0884822	0.0945456	-0.0424989	0.0622931	-0.0598498	-0.0401892
154.045	0.0921101	0.0992854	-0.0388928	0.0705961	-0.0537578	-0.0396682
154.245	0.0923111	0.105118	-0.0310169	0.0625772	-0.0539962	-0.0389478
154.445	0.0946942	0.102092	-0.0358787	0.067099	-0.057216	-0.0383119
154.645	0.0906435	0.1029	-0.0337562	0.0641487	-0.0547813	-0.0386437
154.845	0.0908324	0.0994609	-0.0375091	0.0672961	-0.0560303	-0.0338284
155.045	0.0879713	0.101122	-0.0309429	0.0685972	-0.054702	-0.0320789
155.245	0.0938568	0.102166	-0.0348457	0.069022	-0.0511089	-0.035604
155.445	0.0835779	0.0978914	-0.0374401	0.0630766	-0.0597062	-0.0384315
155.645	0.0909636	0.0998457	-0.043852	0.0654974	-0.056937	-0.0391692
155.845	0.0938539	0.100001	-0.0373158	0.0699734	-0.0506133	-0.0362003
156.045	0.0889613	0.101414	-0.0451967	0.0668876	-0.0551699	-0.0348214
156.245	0.0893333	0.0994424	-0.0377023	0.0648623	-0.0566657	-0.0357565
156.445	0.0878688	0.0976885	-0.0454283	0.0600044	-0.058388	-0.0393553
156.645	0.0895555	0.102971	-0.0323329	0.0657598	-0.0583749	-0.0380371
156.845	0.0960646	0.103354	-0.0322012	0.069348	-0.0513016	-0.0329784
157.045	0.0988063	0.104664	-0.0362908	0.0716976	-0.0531457	-0.0280019
157.245	0.0933013	0.100811	-0.0326453	0.0735356	-0.0506534	-0.0319748
157.445	0.0882526	0.102908	-0.0410672	0.0638934	-0.0577945	-0.038588
157.645	0.0974918	0.102634	-0.0312935	0.0665999	-0.0581887	-0.0307892
157.845	0.0962033	0.106285	-0.0321972	0.0706611	-0.0484852	-0.0312318
158.045	0.0963529	0.103165	-0.0346534	0.0716978	-0.0514844	-0.0342109
158.245	0.0913531	0.0991877	-0.0372596	0.0677059	-0.0581078	-0.0375622
158.445	0.0864453	0.0943632	-0.038041	0.0693334	-0.0563424	-0.0379704
158.645	0.091616	0.102539	-0.040746	0.066506	-0.0563034	-0.0381205
158.845	0.098012	0.108464	-0.0353001	0.0713778	-0.0576264	-0.035031
159.045	0.0931861	0.104439	-0.0410116	0.0669156	-0.0546821	-0.0386504
159.245	0.0938163	0.107345	-0.0379322	0.0673182	-0.0540205	-0.0307517
159.445	0.0973388	0.106648	-0.0306951	0.0688322	-0.058843	-0.0371763
159.645	0.0911707	0.103874	-0.0335088	0.0762463	-0.0527704	-0.0325695
159.845	0.0965851	0.0991342	-0.037735	0.0724873	-0.0540342	-0.0330621
160.045	0.0907885	0.103396	-0.032567	0.0756371	-0.058354	-0.0365184
160.245	0.0913916	0.10207	-0.0387612	0.0669372	-0.0611578	-0.0400441
160.445	0.0892339	0.100164	-0.0363529	0.0642162	-0.056281	-0.0358781
160.645	0.0929256	0.0994866	-0.044298	0.0618096	-0.0599523	-0.0386388
160.845	0.0989543	0.106738	-0.0387493	0.0666495	-0.0527616	-0.0379178
161.045	0.0933898	0.0997265	-0.0379776	0.0650594	-0.0549839	-0.0376517
161.245	0.0947742	0.107183	-0.0379117	0.0681429	-0.0568005	-0.031696
161.445	0.0939468	0.102853	-0.0382651	0.0735069	-0.0555799	-0.0370552
161.645	0.0930295	0.103687	-0.0373123	0.0755366	-0.0578726	-0.0355034
161.845	0.0963151	0.10912	-0.0310473	0.0735494	-0.0532455	-0.031645
162.045	0.0893692	0.102495	-0.0395107	0.0671095	-0.0593216	-0.0361988
162.245	0.0954575	0.110123	-0.0319569	0.0683767	-0.0503899	-0.034436
162.445	0.0898551	0.104737	-0.040594	0.0714476	-0.0568232	-0.0391161
162.645	0.0973799	0.108367	-0.0388949	0.0738431	-0.0640219	-0.0354403
162.845	0.0934827	0.103735	-0.0371649	0.0684832	-0.0502622	-0.035278
163.045	0.0936271	0.105465	-0.0382158	0.0708347	-0.0559693	-0.037899
163.245	0.0999905	0.110415	-0.0331597	0.0703454	-0.0527781	-0.0312501
163.445	0.0942082	0.106524	-0.0379354	0.074797	-0.0531144	-0.0335256
163.645	0.095856	0.103944	-0.0397412	0.0691546	-0.05745	-0.0402926
163.845	0.0974367	0.11068	-0.0308893	0.0760888	-0.0486736	-0.0377531
164.045	0.0941263	0.100298	-0.0381735	0.0717103	-0.0614246	-0.0363489
164.245	0.100928	0.101363	-0.036497	0.0715569	-0.0535436	-0.0377711
164.445	0.102813	0.105059	-0.0367012	0.0767778	-0.0546581	-0.0374824
164.645	0.0936798	0.109783	-0.0372439	0.0718754	-0.0657499	-0.0372771
164.845	0.0943209	0.101593	-0.037104	0.0710481	-0.0594074	-0.0418489
165.045	0.0969352	0.113119	-0.03311	0.0734745	-0.0491547	-0.0343551
165.245	0.102734	0.111718	-0.0384668	0.0723198	-0.056844	-0.035903
165.445	0.0951896	0.107479	-0.035265	0.074222	-0.0558426	-0.0358669
165.645	0.097477	0.109229	-0.0341451	0.076332	-0.0489075	-0.0289018
165.845	0.0980497	0.112615	-0.0297631	0.0833408	-0.0556044	-0.0296657
166.045	0.0950019	0.112053	-0.0358907	0.0794962	-0.0569701	-0.0345825
166.245	0.0964079	0.107266	-0.0428058	0.0666615	-0.0553634	-0.0355202
166.445	0.0943529	0.105995	-0.0420625	0.0691436	-0.0546474	-0.0387882
166.645	0.0937728	0.102804	-0.0347253	0.0714898	-0.0539387	-0.0367483
166.845	0.096019	0.10706	-0.0368019	0.0788673	-0.0566612	-0.0350026
167.045	0.0955646	0.104854	-0.0345296	0.0727901	-0.0659562	-0.0408333
167.245	0.0987803	0.106339	-0.036211	0.07661	-0.0534775	-0.0395748
167.445	0.0970604	0.110571	-0.0332572	0.078729	-0.054303	-0.0374741
167.645	0.0958705	0.105891	-0.0362248	0.0721927	-0.0602137	-0.0346471
167.845	0.0921088	0.11002	-0.0370947	0.0687079	-0.0609053	-0.0372372
168.045	0.104222	0.109677	-0.0321659	0.0733484	-0.0566039	-0.0347564
168.245	0.0948388	0.103999	-0.0400573	0.0739249	-0.0600824	-0.039519
168.445	0.0915855	0.102947	-0.0378931	0.0713473	-0.0592407	-0.0396684
168.645	0.0952233	0.110473	-0.0382312	0.068134	-0.0557458	-0.0383268
168.845	0.092274	0.108462	-0.0365124	0.0685208	-0.0557401	-0.0399442
169.045	0.100136	0.110407	-0.0395336	0.0722116	-0.0551617	-0.0381481
169.245	0.0970264	0.102412	-0.0356464	0.07129	-0.0564592	-0.0374747
169.445	0.0991462	0.106863	-0.0353856	0.0723292	-0.0532505	-0.042722
169.645	0.0942401	0.104352	-0.0393188	0.0692475	-0.0603992	-0.0390139
169.845	0.101363	0.109014	-0.0304256	0.07656	-0.0582486	-0.0352829
170.045	0.0972272	0.105107	-0.0344818	0.075502	-0.0576628	-0.0399705
170.245	0.105609	0.108732	-0.0326633	0.0762476	-0.0522472	-0.0331661
170.445	0.0949994	0.106678	-0.0387907	0.0728015	-0.0547671	-0.0360986
170.645	0.101507	0.113267	-0.0356404	0.0779576	-0.0513315	-0.0363499
170.845	0.101487	0.106538	-0.0330482	0.0741284	-0.0555642	-0.0334448
171.045	0.0972107	0.110619	-0.0366421	0.0694479	-0.0562298	-0.039899
171.245	0.0951317	0.111923	-0.0388653	0.0713948	-0.0568947	-0.042463
171.445	0.0987658	0.106155	-0.0352124	0.0795657	-0.0541159	-0.0335766
171.645	0.0976958	0.109171	-0.0383346	0.0707138	-0.0580719	-0.0367987
171.845	0.0962108	0.113781	-0.0324681	0.0831812	-0.0514443	-0.0331878
172.045	0.103192	0.113577	-0.0352966	0.0710876	-0.0609029	-0.0384511
172.245	0.0958943	0.108603	-0.0421066	0.0716699	-0.0615837	-0.0395691
172.445	0.0990982	0.109014	-0.0402054	0.0726429	-0.0580807	-0.0377999
172.645	0.101456	0.113961	-0.0409684	0.0738432	-0.055813	-0.036378
172.845	0.101113	0.107055	-0.0413418	0.0778716	-0.0572855	-0.0355594
173.045	0.0942896	0.102375	-0.0432053	0.0702165	-0.0603573	-0.0412857
173.245	0.098078	0.113458	-0.0417252	0.0695682	-0.0594996	-0.0394462
173.445	0.100281	0.108432	-0.0383688	0.0796842	-0.059961	-0.0358726
173.645	0.101243	0.113932	-0.0335941	0.0720361	-0.0585873	-0.0359108
173.845	0.10281	0.114362	-0.0347124	0.0776742	-0.0523327	-0.0301204
174.045	0.0996512	0.107798	-0.0375689	0.0741144	-0.0604259	-0.0378382
174.245	0.10117	0.111898	-0.0345864	0.0768297	-0.0597729	-0.0362718
174.445	0.104935	0.114233	-0.03407	0.0776218	-0.0573493	-0.0322683
174.645	0.100964	0.115941	-0.0349101	0.071893	-0.0562686	-0.0375784
174.845	0.0967071	0.106665	-0.0381586	0.0775859	-0.061064	-0.041959
175.045	0.0986628	0.111533	-0.0381564	0.0747521	-0.0564163	-0.0362757
175.245	0.0949213	0.11183	-0.037059	0.07511	-0.0566789	-0.0395586
175.445	0.10628	0.113579	-0.0378265	0.0809549	-0.0578663	-0.0384132
175.645	0.100438	0.115338	-0.0342209	0.0758217	-0.05635	-0.0366527
175.845	0.0993274	0.111225	-0.0328743	0.0729449	-0.0610913	-0.035736
176.045	0.100998	0.110285	-0.0317249	0.0730043	-0.0570798	-0.0390884
176.245	0.096657	0.106005	-0.0387898	0.0802873	-0.0638916	-0.0347606
176.445	0.104478	0.116138	-0.0331354	0.0773108	-0.0539651	-0.0370128
176.645	0.104177	0.113501	-0.0314455	0.0749491	-0.0584571	-0.0328423
176.845	0.103486	0.109817	-0.0410375	0.0762052	-0.0599839	-0.0402529
177.045	0.0959994	0.112177	-0.0380917	0.0728639	-0.0586426	-0.0377189
177.245	0.100213	0.113697	-0.036497	0.0757066	-0.0571263	-0.0382499
177.445	0.105595	0.118562	-0.0339022	0.0870097	-0.0502724	-0.0372625
177.645	0.102947	0.11607	-0.035148	0.076467	-0.0595597	-0.0409443
177.845	0.102028	0.10976	-0.0374858	0.0715243	-0.0575294	-0.0368477
178.045	0.102821	0.106853	-0.0365435	0.0766654	-0.060867	-0.0378027
178.245	0.100357	0.112291	-0.0349468	0.0759452	-0.0554073	-0.037177
178.445	0.0990537	0.107571	-0.0337048	0.0774263	-0.0605137	-0.0405132
178.645	0.105486	0.1166	-0.0355106	0.0781175	-0.0573878	-0.0351947
178.845	0.101025	0.116905	-0.0364402	0.0769441	-0.0533188	-0.0382807
179.045	0.101893	0.110265	-0.0329839	0.0795697	-0.0569494	-0.0393928
179.245	0.101057	0.112894	-0.0423061	0.0730198	-0.0617135	-0.0419443
179.445	0.10016	0.113297	-0.0393967	0.0757885	-0.0606169	-0.0425538
179.645	0.0991581	0.113329	-0.0373564	0.0789955	-0.0558329	-0.0369205
179.845	0.100369	0.116802	-0.0430174	0.0836193	-0.0553664	-0.0361855
180.045	0.0971706	0.110701	-0.0381167	0.0797471	-0.0576026	-0.0408982
180.245	0.101198	0.110406	-0.0337005	0.0788838	-0.0588008	-0.0403429
180.445	0.0950999	0.107857	-0.0391426	0.0824236	-0.0591175	-0.0400516
180.645	0.10035	0.10908	-0.0374214	0.0758438	-0.0597613	-0.03454
180.845	0.104202	0.106958	-0.0365141	0.0792366	-0.0580275	-0.0364862
181.045	0.102305	0.115198	-0.0327015	0.0852579	-0.0562469	-0.0372574
181.245	0.10354	0.113343	-0.0348354	0.0736407	-0.0578363	-0.0378403
181.445	0.10514	0.120688	-0.0333958	0.0813541	-0.0529961	-0.0364184
181.645	0.105583	0.113369	-0.0326041	0.0841801	-0.0560232	-0.0358699
181.845	0.0980638	0.10759	-0.0404485	0.0726872	-0.0588245	-0.0429779
182.045	0.102931	0.115911	-0.0337536	0.0787666	-0.0555915	-0.0375964
182.245	0.103322	0.122961	-0.0348677	0.0815429	-0.0544129	-0.0313603
182.445	0.104805	0.119214	-0.0361879	0.0842774	-0.0526373	-0.0385921
182.645	0.105139	0.118698	-0.0366275	0.0826259	-0.0575859	-0.0362226
182.845	0.101987	0.112818	-0.0370918	0.0783945	-0.0560313	-0.0392089
183.045	0.104448	0.115061	-0.0419896	0.0788298	-0.0611601	-0.0364507
183.245	0.103266	0.118604	-0.0316976	0.0810557	-0.0542853	-0.0356929
183.445	0.103098	0.119378	-0.0345378	0.081293	-0.0573723	-0.0390296
183.645	0.11176	0.121446	-0.0292465	0.0805267	-0.0572645	-0.0381066
183.845	0.10346	0.116975	-0.0333916	0.0777645	-0.060634	-0.0385588
184.045	0.105924	0.111791	-0.0353451	0.0807538	-0.0580689	-0.0354624
184.245	0.102667	0.120971	-0.0386425	0.0817036	-0.0522073	-0.0353946
184.445	0.104812	0.118676	-0.0402256	0.0759835	-0.0588033	-0.0445864
184.645	0.107553	0.12419	-0.0264324	0.0836391	-0.0519825	-0.0320666
184.845	0.0976282	0.109116	-0.0466199	0.0725903	-0.0666035	-0.0469601
185.045	0.10146	0.118448	-0.0345592	0.0853896	-0.0609924	-0.0400752
185.245	0.102796	0.114655	-0.0385518	0.0869046	-0.061004	-0.0403567
185.445	0.10491	0.117922	-0.0315008	0.0811165	-0.0558722	-0.0411014
185.645	0.103659	0.114192	-0.0370496	0.0803343	-0.0671896	-0.0407719
185.845	0.102093	0.114569	-0.0418778	0.0778936	-0.0585834	-0.0402404
186.045	0.103729	0.119656	-0.0353959	0.0817808	-0.0591835	-0.0363421
186.245	0.104935	0.116066	-0.0348029	0.0811606	-0.0544428	-0.0336021
186.445	0.106126	0.123513	-0.0336895	0.0821718	-0.0564052	-0.0361644
186.645	0.100302	0.113218	-0.0372378	0.075516	-0.0620091	-0.0428665
186.845	0.105003	0.118168	-0.0339912	0.079335	-0.0601258	-0.0404618
187.045	0.105726	0.115162	-0.0365473	0.0776939	-0.0515217	-0.0336394
187.245	0.100876	0.11461	-0.0391383	0.0774076	-0.0636101	-0.0365361
187.445	0.0999389	0.109729	-0.0381412	0.0758006	-0.0690507	-0.0437034
187.645	0.105163	0.121837	-0.0387524	0.0831418	-0.0596142	-0.0404059
187.845	0.0983684	0.115846	-0.0432844	0.0808256	-0.0636205	-0.0402626
188.045	0.101402	0.116269	-0.0393339	0.0787068	-0.0618668	-0.04399
188.245	0.105189	0.120924	-0.0353099	0.0784914	-0.0646682	-0.0359959
188.445	0.10739	0.115427	-0.0382273	0.0816851	-0.0619155	-0.0360758
188.645	0.104229	0.113744	-0.0384235	0.0825968	-0.061424	-0.0376378
188.845	0.106497	0.111635	-0.0373262	0.0776861	-0.060272	-0.0406161
189.045	0.110659	0.122217	-0.0323325	0.0833529	-0.0528592	-0.0307264
189.245	0.106937	0.11935	-0.0365011	0.0802731	-0.0550499	-0.0451388
189.445	0.105609	0.117884	-0.0380723	0.0786447	-0.0568413	-0.0399207
189.645	0.105246	0.121931	-0.0400028	0.0861105	-0.0586273	-0.0414859
189.845	0.107229	0.12327	-0.0329177	0.0880574	-0.0558552	-0.0329544
190.045	0.109105	0.113743	-0.0356616	0.0772928	-0.0603324	-0.0410468
190.245	0.103629	0.12129	-0.0384759	0.0822696	-0.0638941	-0.0351631
190.445	0.112576	0.12113	-0.0370922	0.081159	-0.0576431	-0.0363723
190.645	0.110349	0.119341	-0.0357761	0.080026	-0.0561916	-0.036792
190.845	0.107198	0.11515	-0.034049	0.0816836	-0.0605517	-0.0417967
191.045	0.11564	0.120432	-0.0340948	0.0925865	-0.0586658	-0.0377073
191.245	0.109246	0.118733	-0.0390345	0.0839472	-0.0564391	-0.0376688
191.445	0.108307	0.117205	-0.0408545	0.0808994	-0.0593421	-0.0437001
191.645	0.110597	0.119994	-0.0318934	0.0814793	-0.0551667	-0.0388304
191.845	0.111017	0.125568	-0.0273488	0.0832587	-0.0568392	-0.0381988
192.045	0.111223	0.121048	-0.030262	0.0896619	-0.0542633	-0.0362884
192.245	0.0999143	0.121582	-0.0400389	0.0794632	-0.0603686	-0.0420381
192.445	0.109275	0.11798	-0.0379775	0.0808853	-0.0589175	-0.0372392
192.645	0.106757	0.122759	-0.0413208	0.0818924	-0.0618056	-0.038824
192.845	0.10963	0.121918	-0.0369138	0.0838496	-0.0597638	-0.0400032
193.045	0.100766	0.11768	-0.0362386	0.0804278	-0.061812	-0.044655
193.245	0.104863	0.123368	-0.0359674	0.0832336	-0.0581204	-0.0421558
193.445	0.109314	0.118433	-0.0328623	0.0831568	-0.0585099	-0.0375637
193.645	0.115144	0.126266	-0.0331536	0.0929734	-0.0529892	-0.0291614
193.845	0.108292	0.119124	-0.0354663	0.0877699	-0.05999	-0.035274
194.045	0.107781	0.121635	-0.0343879	0.0851234	-0.056215	-0.0381969
194.245	0.106759	0.117892	-0.0381749	0.0817359	-0.0647218	-0.0396131
194.445	0.106598	0.120779	-0.0296376	0.0881802	-0.0611493	-0.0404735
194.645	0.108874	0.124765	-0.0367309	0.0819518	-0.0580895	-0.037857
194.845	0.108986	0.123863	-0.0372224	0.089178	-0.0617822	-0.035955
195.045	0.109636	0.127413	-0.0278454	0.0918599	-0.0535115	-0.0316991
195.245	0.108498	0.122526	-0.0368777	0.086857	-0.0545865	-0.0360932
195.445	0.108228	0.122122	-0.0396709	0.0809206	-0.0579426	-0.0360424
195.645	0.113017	0.119026	-0.0344865	0.0852284	-0.0602595	-0.0409082
195.845	0.11106	0.11834	-0.0333403	0.0886379	-0.0600883	-0.0412281
196.045	0.109634	0.126068	-0.030712	0.0869672	-0.061976	-0.0348965
196.245	0.111693	0.131785	-0.0264253	0.0863065	-0.0585578	-0.0350656
196.445	0.107922	0.118653	-0.0381745	0.0800436	-0.0607476	-0.0411128
196.645	0.107299	0.129524	-0.0354729	0.0896009	-0.0581142	-0.0395767
196.845	0.108323	0.120985	-0.0370372	0.0843851	-0.0609788	-0.0362899
197.045	0.106736	0.126594	-0.0391462	0.0831296	-0.0610786	-0.0377989
197.245	0.105532	0.113924	-0.0410814	0.0841303	-0.0639663	-0.0419307
197.445	0.11125	0.124656	-0.0387446	0.0820996	-0.060418	-0.0351
197.645	0.112303	0.125254	-0.0346336	0.0896445	-0.0633216	-0.0408489
197.845	0.110447	0.129062	-0.0337571	0.0876318	-0.0544527	-0.0400536
198.045	0.106929	0.117565	-0.0403118	0.0825361	-0.0626594	-0.0449268
198.245	0.109867	0.121952	-0.0385674	0.0858065	-0.0597909	-0.037823
198.445	0.107067	0.118083	-0.037679	0.0806886	-0.0633466	-0.0376392
198.645	0.113754	0.129374	-0.0272053	0.0936169	-0.052742	-0.0375626
198.845	0.116182	0.125171	-0.0332863	0.0936175	-0.052452	-0.0345144
199.045	0.109341	0.120189	-0.0347977	0.0840225	-0.061563	-0.0403537
199.245	0.116473	0.131118	-0.0264012	0.0944404	-0.0576409	-0.0320834
199.445	0.117058	0.124001	-0.0317287	0.0930336	-0.0532755	-0.0344219
199.645	0.104379	0.120388	-0.0407087	0.0815381	-0.0594151	-0.0430878
199.845	0.119418	0.128054	-0.0349797	0.0927766	-0.0554403	-0.03218
200.045	0.110095	0.125364	-0.0377973	0.0884711	-0.0578722	-0.0374752
200.245	0.107743	0.122658	-0.038702	0.0848478	-0.0635807	-0.0398285
200.445	0.11282	0.128842	-0.0370253	0.0888593	-0.0541988	-0.039606
200.645	0.104657	0.118958	-0.0350947	0.084054	-0.058375	-0.0413776
200.845	0.110193	0.120664	-0.037403	0.0882526	-0.0584255	-0.0378368
201.045	0.113525	0.128809	-0.0270729	0.0914592	-0.0533906	-0.0338208
201.245	0.111417	0.126124	-0.0414286	0.0889179	-0.0604346	-0.0417052
201.445	0.112426	0.120578	-0.0387747	0.0824968	-0.0624055	-0.0428915
201.645	0.11314	0.129971	-0.0322036	0.0893474	-0.0593008	-0.0374476
201.845	0.109072	0.125534	-0.0388369	0.0861376	-0.0603539	-0.0361071
202.045	0.110916	0.124501	-0.0343585	0.0906197	-0.0617294	-0.0353768
202.245	0.113847	0.130675	-0.0355054	0.0875774	-0.0563419	-0.0374301
202.445	0.11444	0.124129	-0.0386753	0.0863012	-0.0602028	-0.0392582
202.645	0.116605	0.123888	-0.0380901	0.0863975	-0.0593731	-0.0350525
202.845	0.108417	0.122222	-0.0378344	0.0895243	-0.055645	-0.0347028
203.045	0.109917	0.129738	-0.0375023	0.0855402	-0.0599605	-0.0359508
203.245	0.1078	0.12514	-0.0386394	0.0877082	-0.0590803	-0.0374527
203.445	0.11342	0.127899	-0.0299953	0.0911087	-0.0600262	-0.035527
203.645	0.115034	0.123956	-0.0314505	0.0943876	-0.0625071	-0.0379849
203.845	0.118947	0.129074	-0.0313339	0.0908502	-0.0514595	-0.0300209
204.045	0.108433	0.12335	-0.0336932	0.0888424	-0.0609958	-0.0366539
204.245	0.121438	0.128806	-0.0366024	0.088716	-0.0565165	-0.0355498
204.445	0.117875	0.127279	-0.0353527	0.091794	-0.0594336	-0.0379631
204.645	0.11615	0.124878	-0.0321237	0.0916744	-0.0594369	-0.0345117
204.845	0.10839	0.124238	-0.0361413	0.0834469	-0.0636916	-0.0389471
205.045	0.114164	0.132935	-0.03055	0.0900549	-0.0524399	-0.0365211
205.245	0.118816	0.133542	-0.0306319	0.0927273	-0.0552816	-0.0329796
205.445	0.114065	0.128482	-0.0351123	0.0894619	-0.0625721	-0.0389884
205.645	0.114744	0.130938	-0.0413491	0.0855349	-0.0627889	-0.0359945
205.845	0.112243	0.126825	-0.0354748	0.0869012	-0.0620682	-0.0373241
206.045	0.112958	0.128667	-0.0317541	0.0893348	-0.0569952	-0.0351302
206.245	0.113704	0.130697	-0.0373854	0.0948742	-0.0611585	-0.0384206
206.445	0.115657	0.130944	-0.0307255	0.091905	-0.0552952	-0.0354797
206.645	0.115404	0.133718	-0.0373819	0.0884248	-0.0576202	-0.0352807
206.845	0.114211	0.134831	-0.0384265	0.0895104	-0.0594404	-0.0355808
207.045	0.112056	0.124606	-0.0372757	0.0893567	-0.0586157	-0.0409846
207.245	0.116478	0.128873	-0.0351668	0.0923258	-0.0594034	-0.0388745
207.445	0.115858	0.131893	-0.0297787	0.0929978	-0.0553662	-0.0363921
207.645	0.112253	0.129135	-0.040863	0.0906938	-0.0545818	-0.0425064
207.845	0.115764	0.128605	-0.0341766	0.0882194	-0.0620586	-0.0386261
208.045	0.11099	0.1279	-0.0393345	0.0911621	-0.0603925	-0.0431628
208.245	0.116407	0.132458	-0.0342092	0.0907314	-0.0569507	-0.0389247
208.445	0.112902	0.129114	-0.0382298	0.0918763	-0.0604718	-0.0384041
208.645	0.111969	0.124793	-0.0388076	0.0938229	-0.0665184	-0.0442501
208.845	0.10984	0.127426	-0.0435446	0.0877027	-0.0601192	-0.0437333
209.045	0.115991	0.1311	-0.0352927	0.0884573	-0.0568059	-0.0410649
209.245	0.115272	0.132391	-0.0388814	0.0926318	-0.0639641	-0.0358731
209.445	0.117388	0.131607	-0.0321617	0.0939973	-0.0612194	-0.0365688
209.645	0.118454	0.130489	-0.0418034	0.0898542	-0.065129	-0.0431784
209.845	0.116933	0.123352	-0.0452899	0.086457	-0.0635654	-0.0434738
210.045	0.115128	0.126848	-0.0353681	0.0868573	-0.0561742	-0.040608
210.245	0.118738	0.130761	-0.0328252	0.0921135	-0.0577477	-0.0370752
210.445	0.114112	0.125889	-0.0379195	0.0885197	-0.0649498	-0.0409604
210.645	0.118105	0.133289	-0.0352142	0.0924391	-0.0572647	-0.038894
210.845	0.105681	0.124026	-0.0433752	0.0849684	-0.0610352	-0.0457798
211.045	0.114512	0.12813	-0.0362759	0.0880693	-0.0634243	-0.0426704
211.245	0.114239	0.127367	-0.0369749	0.0925113	-0.060711	-0.0409474
211.445	0.117311	0.13215	-0.0403516	0.0930761	-0.0569921	-0.0402649
211.645	0.113503	0.130951	-0.0374408	0.0903815	-0.0611277	-0.0404347
211.845	0.117297	0.125672	-0.0340304	0.0890677	-0.0667178	-0.040929
212.045	0.110274	0.129009	-0.0347458	0.0855751	-0.063908	-0.041178
212.245	0.113343	0.121503	-0.0383467	0.0909525	-0.0569405	-0.0392852
212.445	0.113066	0.135035	-0.0350094	0.0966581	-0.0619614	-0.0405094
212.645	0.11496	0.128376	-0.0362878	0.0899697	-0.0626871	-0.0387373
212.845	0.116611	0.128533	-0.0331361	0.0913695	-0.0600573	-0.0387192
213.045	0.122445	0.127239	-0.0405267	0.0928759	-0.060464	-0.0409825
213.245	0.11258	0.132765	-0.0376958	0.0932185	-0.0639796	-0.0378352
213.445	0.116056	0.12479	-0.0337916	0.0963792	-0.0615739	-0.0380101
213.645	0.118962	0.136948	-0.0308677	0.0954958	-0.0553207	-0.0276904
213.845	0.11425	0.135447	-0.0398636	0.0911401	-0.0616142	-0.0391304
214.045	0.118848	0.133013	-0.0375153	0.096746	-0.0577511	-0.0403841
214.245	0.119358	0.132298	-0.0372242	0.103679	-0.0551679	-0.0360988
214.445	0.12065	0.136249	-0.0298955	0.0979775	-0.0612136	-0.0359896
214.645	0.12285	0.13794	-0.0336819	0.0965227	-0.0506031	-0.0333549
214.845	0.11593	0.13096	-0.0353752	0.095739	-0.0626836	-0.0389705
215.045	0.118897	0.134013	-0.0360055	0.0931732	-0.0619633	-0.0382015
215.245	0.118093	0.130341	-0.0357552	0.0971824	-0.0584719	-0.0373074
215.445	0.120252	0.138292	-0.0357768	0.10194	-0.0576832	-0.0351378
215.645	0.127558	0.137442	-0.0332876	0.0964397	-0.0563137	-0.0318358
215.845	0.119869	0.131297	-0.0370383	0.0918971	-0.0598148	-0.0401286
216.045	0.120085	0.13258	-0.0370579	0.094087	-0.0666038	-0.0374042
216.245	0.119371	0.137289	-0.0342681	0.0935542	-0.0614439	-0.0373951
216.445	0.119799	0.140051	-0.0277431	0.0978041	-0.0545661	-0.0332541
216.645	0.115155	0.133547	-0.0373275	0.0924823	-0.0614533	-0.0408327
216.845	0.118916	0.137998	-0.0337262	0.0922201	-0.0572657	-0.0442974
217.045	0.1215	0.14077	-0.0330491	0.0964161	-0.0590724	-0.0347152
217.245	0.114556	0.129484	-0.0382354	0.0946994	-0.0721816	-0.040065
217.445	0.116123	0.124492	-0.0460084	0.089994	-0.0722351	-0.0404683
217.645	0.11443	0.131866	-0.0350169	0.0922903	-0.0633896	-0.0371117
217.845	0.114506	0.128943	-0.0437216	0.0861048	-0.0669447	-0.0443552
218.045	0.11974	0.137083	-0.0288234	0.0910035	-0.0583774	-0.0414788
218.245	0.12143	0.131966	-0.0321111	0.0963953	-0.0607592	-0.0365276
218.445	0.115311	0.131759	-0.038703	0.0971337	-0.062307	-0.0420532
218.645	0.12061	0.129616	-0.033491	0.0984869	-0.0615405	-0.0393539
218.845	0.112795	0.134478	-0.0333794	0.0900725	-0.0621754	-0.0429994
219.045	0.112737	0.127823	-0.0404795	0.0915279	-0.0621115	-0.0458062
219.245	0.121661	0.136868	-0.0374478	0.0946448	-0.0603063	-0.0368125
219.445	0.117716	0.136518	-0.0349091	0.0941882	-0.0601613	-0.0395326
219.645	0.12528	0.138086	-0.0289565	0.101971	-0.0598107	-0.0378507
219.845	0.122491	0.13888	-0.0311604	0.0990595	-0.058448	-0.037635
220.045	0.119597	0.135988	-0.0380802	0.0969347	-0.0629227	-0.031583
220.245	0.121605	0.137745	-0.0357298	0.0951611	-0.0559588	-0.0429463
220.445	0.114902	0.133642	-0.0348227	0.100546	-0.0613804	-0.0410032
220.645	0.124942	0.13505	-0.0368717	0.0972761	-0.058732	-0.0400083
220.845	0.120057	0.134589	-0.0404009	0.0982252	-0.0618924	-0.0395765
221.045	0.124149	0.14261	-0.033815	0.101945	-0.0600324	-0.0367054
221.245	0.119682	0.13615	-0.0329126	0.0993213	-0.0584178	-0.0415298
221.445	0.122328	0.136576	-0.0339565	0.0989927	-0.0586655	-0.0359623
221.645	0.119251	0.140901	-0.0362609	0.095432	-0.0622593	-0.0410758
221.845	0.125556	0.135411	-0.0304586	0.100662	-0.0578996	-0.0341035
222.045	0.123605	0.142924	-0.0320149	0.0982145	-0.0598518	-0.036008
222.245	0.127489	0.139023	-0.0359321	0.0971069	-0.0590221	-0.0393697
222.445	0.117993	0.133942	-0.0392159	0.090641	-0.06275	-0.0392902
222.645	0.120413	0.132218	-0.0367663	0.0974719	-0.0570347	-0.0340415
222.845	0.118066	0.134522	-0.0397733	0.0917811	-0.0627302	-0.0407266
223.045	0.121723	0.14076	-0.0388464	0.094462	-0.0577606	-0.039361
223.245	0.123744	0.137873	-0.0335484	0.0933789	-0.0629406	-0.0376418
223.445	0.119356	0.137768	-0.0351034	0.0938937	-0.0616875	-0.0398745
223.645	0.120719	0.133803	-0.0356626	0.0999148	-0.0594793	-0.0320248
223.845	0.114036	0.129861	-0.0394363	0.0949192	-0.065336	-0.0443164
224.045	0.122765	0.137309	-0.0362142	0.0971831	-0.0585056	-0.0376572
224.245	0.124407	0.13397	-0.035087	0.0978537	-0.0648992	-0.0373811
224.445	0.126852	0.141836	-0.0336266	0.102008	-0.060918	-0.0374901
224.645	0.113163	0.129923	-0.0441914	0.0927955	-0.0631814	-0.0427169
224.845	0.116062	0.135277	-0.0349736	0.096782	-0.06346	-0.037962
225.045	0.120635	0.134114	-0.0360571	0.0995546	-0.0563759	-0.0398189
225.245	0.122258	0.136159	-0.0363423	0.105356	-0.0646597	-0.0403769
225.445	0.125867	0.136035	-0.031766	0.0987678	-0.0617271	-0.0372176
225.645	0.119696	0.140105	-0.0328461	0.0963874	-0.0595956	-0.0409983
225.845	0.11542	0.126271	-0.0466994	0.0939688	-0.0761951	-0.0446386
226.045	0.107727	0.127118	-0.0393582	0.0872026	-0.0680198	-0.0410739
226.245	0.121124	0.137353	-0.0334678	0.0996823	-0.0603667	-0.0405405
226.445	0.123363	0.143049	-0.0357609	0.101848	-0.0566265	-0.038026
226.645	0.126788	0.1367	-0.0352552	0.104415	-0.0581749	-0.0347958
226.845	0.1221	0.133764	-0.0402557	0.0975143	-0.0642594	-0.0366322
227.045	0.121377	0.133199	-0.0440846	0.0953105	-0.0667269	-0.0444428
227.245	0.123438	0.137029	-0.0358269	0.102463	-0.0695929	-0.044905
227.445	0.131991	0.142222	-0.0263266	0.105077	-0.0558727	-0.0336091
227.645	0.124357	0.135007	-0.0407409	0.100906	-0.0628002	-0.0376472
227.845	0.125704	0.142641	-0.0308361	0.103483	-0.056369	-0.0325863
228.045	0.121894	0.136425	-0.0369601	0.103862	-0.0570933	-0.0314013
228.245	0.130947	0.134077	-0.0326155	0.0983192	-0.0593213	-0.0400118
228.445	0.120636	0.13509	-0.0348663	0.0986322	-0.0623142	-0.0448028
228.645	0.123641	0.141139	-0.0304384	0.110327	-0.056682	-0.0379066
228.845	0.130903	0.145234	-0.0242157	0.105375	-0.0564146	-0.0352714
229.045	0.12171	0.136509	-0.0371522	0.0997962	-0.0600262	-0.039322
229.245	0.124316	0.145668	-0.0324459	0.100314	-0.0502235	-0.0306732
229.445	0.124727	0.145509	-0.0360497	0.102645	-0.0573302	-0.0414992
229.645	0.127048	0.145385	-0.0299527	0.107354	-0.0591743	-0.0383842
229.845	0.123238	0.143791	-0.0306603	0.102149	-0.0622805	-0.0375107
230.045	0.122919	0.14934	-0.0297508	0.103891	-0.0596916	-0.0407783
230.245	0.121946	0.140437	-0.0323046	0.0994429	-0.0528891	-0.0339345
230.445	0.117918	0.132693	-0.0297098	0.104334	-0.0627835	-0.0369718
230.645	0.124898	0.142945	-0.0328971	0.104175	-0.0590384	-0.0401193
230.845	0.125982	0.140707	-0.03654	0.10151	-0.0568325	-0.0406417
231.045	0.121292	0.132722	-0.0430923	0.0948018	-0.063993	-0.0458905
231.245	0.126276	0.146826	-0.0326442	0.0999647	-0.0608016	-0.0374471
231.445	0.117679	0.138679	-0.0398099	0.0970314	-0.0604091	-0.0424418
231.645	0.115764	0.140276	-0.034878	0.0973432	-0.0610135	-0.0393864
231.845	0.123996	0.136791	-0.0384683	0.104113	-0.0595483	-0.0383176
232.045	0.125999	0.145472	-0.030489	0.101339	-0.0551636	-0.0398075
232.245	0.121196	0.138614	-0.0396138	0.100864	-0.0639143	-0.0407875
232.445	0.124481	0.140697	-0.037059	0.102831	-0.0597011	-0.0401387
232.645	0.123233	0.138402	-0.038182	0.0998546	-0.0647257	-0.041252
232.845	0.122216	0.143603	-0.0341512	0.101707	-0.0585725	-0.0354214
233.045	0.124284	0.148532	-0.0301642	0.110468	-0.0587424	-0.0358011
233.245	0.127221	0.142452	-0.0309267	0.0989366	-0.0633541	-0.0408108
233.445	0.125438	0.138594	-0.0374039	0.0990417	-0.0641679	-0.0441436
233.645	0.117266	0.133262	-0.042413	0.101281	-0.0727462	-0.0515815
233.845	0.123907	0.143358	-0.0315427	0.110429	-0.0561332	-0.0380732
234.045	0.126899	0.146716	-0.0346814	0.101253	-0.0598424	-0.0354497
234.245	0.123862	0.138252	-0.0395699	0.103458	-0.0624707	-0.0406767
234.445	0.12099	0.138105	-0.0401885	0.0946918	-0.0660801	-0.0467126
234.645	0.120575	0.139251	-0.037157	0.0991111	-0.0621435	-0.0393635
234.845	0.127178	0.144435	-0.0349153	0.110205	-0.0582387	-0.0309936
235.045	0.123023	0.135074	-0.0358855	0.0983386	-0.0650881	-0.040233
235.245	0.129782	0.143257	-0.0298342	0.102626	-0.0549454	-0.0347156
235.445	0.12157	0.14164	-0.032558	0.102425	-0.0641948	-0.0394009
235.645	0.129394	0.140325	-0.0357636	0.104254	-0.0608683	-0.0407639
235.845	0.116996	0.140929	-0.0391906	0.102854	-0.0626167	-0.0442678
236.045	0.126694	0.138407	-0.0349308	0.09975	-0.0600541	-0.0407868
236.245	0.131275	0.144678	-0.026666	0.10552	-0.05704	-0.0291868
236.445	0.124044	0.143048	-0.0378857	0.0995923	-0.0674592	-0.0457096
236.645	0.125155	0.146151	-0.0334549	0.103599	-0.0658352	-0.040681
236.845	0.124861	0.138427	-0.0367622	0.0989172	-0.0651056	-0.0455157
237.045	0.125618	0.14299	-0.0419164	0.103453	-0.0655845	-0.0438001
237.245	0.129755	0.142477	-0.0387173	0.100023	-0.059396	-0.0394584
237.445	0.128289	0.143564	-0.038042	0.107639	-0.0566092	-0.0370065
237.645	0.1277	0.146778	-0.0314562	0.10966	-0.0598586	-0.0387658
237.845	0.134554	0.149191	-0.0297397	0.107405	-0.0613486	-0.033317
238.045	0.120339	0.139879	-0.0399988	0.101471	-0.0669034	-0.0451401
238.245	0.124977	0.14759	-0.0389596	0.10329	-0.0612504	-0.0403062
238.445	0.127324	0.14056	-0.040596	0.104156	-0.065942	-0.0435745
238.645	0.130729	0.147781	-0.0352866	0.104397	-0.065416	-0.0400281
238.845	0.122043	0.137615	-0.044994	0.0979177	-0.0667358	-0.0439663
239.045	0.12646	0.14453	-0.0384579	0.109317	-0.0627338	-0.0408718
239.245	0.126584	0.135583	-0.0452676	0.10022	-0.0639348	-0.0411278
239.445	0.123714	0.143172	-0.0376563	0.100994	-0.0644084	-0.0412482
239.645	0.130652	0.145192	-0.0394281	0.0997806	-0.0640234	-0.0392973
239.845	0.130077	0.148923	-0.0320931	0.102122	-0.0591117	-0.0382165
240.045	0.130498	0.14799	-0.0274641	0.108904	-0.0569752	-0.0404886
240.245	0.120604	0.140178	-0.0416463	0.0976387	-0.0703954	-0.0466574
240.445	0.126902	0.142196	-0.038059	0.102797	-0.0653314	-0.0383615
240.645	0.126037	0.144268	-0.0368528	0.100042	-0.0605566	-0.0387106
240.845	0.131089	0.140281	-0.0365193	0.104819	-0.0578472	-0.0406009
241.045	0.124266	0.140375	-0.0390987	0.10968	-0.0657398	-0.042699
241.245	0.124787	0.142338	-0.0359024	0.101702	-0.0643416	-0.0423638
241.445	0.127567	0.141865	-0.0387114	0.105731	-0.0636405	-0.0380928
241.645	0.130727	0.140372	-0.0320262	0.108171	-0.0596428	-0.0371777
241.845	0.126825	0.144018	-0.0326851	0.100697	-0.0670317	-0.0422405
242.045	0.126979	0.145715	-0.0315836	0.102955	-0.0611437	-0.0432014
242.245	0.124163	0.144397	-0.0352057	0.102204	-0.065273	-0.0427492
242.445	0.123828	0.146311	-0.0310213	0.103424	-0.0656776	-0.0396332
242.645	0.132404	0.148906	-0.0340275	0.112548	-0.0646076	-0.0381655
242.845	0.128138	0.146042	-0.0346518	0.0996299	-0.0629644	-0.0432602
243.045	0.132388	0.145962	-0.0308006	0.111955	-0.059939	-0.0376559
243.245	0.123962	0.1395	-0.0376167	0.100385	-0.0644504	-0.0425331
243.445	0.130994	0.14868	-0.0367106	0.105771	-0.0646179	-0.0398855
243.645	0.126568	0.140079	-0.0353378	0.10644	-0.0663477	-0.0380621
243.845	0.127039	0.139767	-0.0320924	0.105413	-0.0645324	-0.0419227
244.045	0.126507	0.148054	-0.0381126	0.103971	-0.0646908	-0.0427372
244.245	0.125916	0.141869	-0.0375051	0.101834	-0.066654	-0.0454029
244.445	0.128503	0.145524	-0.0357043	0.111409	-0.0639128	-0.0390233
244.645	0.130117	0.144878	-0.0328266	0.106426	-0.0635336	-0.0362467
244.845	0.125289	0.151169	-0.0382689	0.108363	-0.0640604	-0.0445271
245.045	0.134661	0.148177	-0.0314012	0.11059	-0.0593984	-0.0390884
245.245	0.130221	0.150237	-0.0316491	0.107085	-0.0603181	-0.0381237
245.445	0.133699	0.154045	-0.0294113	0.11268	-0.0600845	-0.0331623
245.645	0.128021	0.14333	-0.0367475	0.10471	-0.0603382	-0.0414632
245.845	0.129426	0.14378	-0.0391032	0.108477	-0.0654676	-0.0400201
246.045	0.1302	0.151169	-0.0317402	0.104238	-0.0592071	-0.0378353
246.245	0.131581	0.148634	-0.0410823	0.109208	-0.0641555	-0.0373526
246.445	0.130177	0.145949	-0.0347387	0.100564	-0.0647074	-0.0391443
246.645	0.122691	0.139592	-0.0369237	0.100382	-0.0665571	-0.043885
246.845	0.129891	0.146548	-0.043217	0.104739	-0.0655473	-0.043518
247.045	0.12737	0.145948	-0.0397358	0.104502	-0.0627599	-0.0393166
247.245	0.128098	0.148278	-0.0372487	0.11287	-0.058619	-0.0396319
247.445	0.13455	0.145125	-0.0346944	0.108877	-0.0699785	-0.0384162
247.645	0.127739	0.146429	-0.0400958	0.104211	-0.0648777	-0.0469417
247.845	0.126623	0.146653	-0.042606	0.108773	-0.0738393	-0.0379056
248.045	0.132695	0.147458	-0.0355674	0.104006	-0.0693931	-0.0473243
248.245	0.127455	0.149151	-0.0316377	0.109979	-0.0640483	-0.0401681
248.445	0.129453	0.145307	-0.03412	0.103221	-0.0644531	-0.0389342
248.645	0.131149	0.148041	-0.0334435	0.102733	-0.0694286	-0.0405227
248.845	0.130306	0.149539	-0.0348649	0.108146	-0.059454	-0.0370682
249.045	0.13083	0.151879	-0.0356008	0.114165	-0.0599917	-0.0381286
249.245	0.130447	0.146214	-0.0340584	0.106693	-0.0642606	-0.0387261
249.445	0.130059	0.136854	-0.0440865	0.101373	-0.0644237	-0.0420448
249.645	0.130234	0.143578	-0.0362192	0.101443	-0.0647958	-0.0415059
249.845	0.130639	0.146622	-0.0362895	0.106927	-0.06823	-0.0402857
250.045	0.128141	0.144905	-0.0371285	0.105832	-0.0639259	-0.0434467
250.245	0.129967	0.151565	-0.0354432	0.103734	-0.0661834	-0.0381596
250.445	0.129677	0.142516	-0.0361909	0.104876	-0.0672933	-0.0432585
250.645	0.133234	0.144656	-0.035206	0.110664	-0.0623053	-0.0362495
250.845	0.130706	0.14681	-0.0331179	0.109348	-0.0660622	-0.0442082
251.045	0.139571	0.155344	-0.0325609	0.111048	-0.0601922	-0.0375015
251.245	0.133163	0.145868	-0.0372518	0.104464	-0.0690416	-0.0445313
251.445	0.129494	0.150534	-0.0360622	0.107486	-0.0622818	-0.0429317
251.645	0.13375	0.149737	-0.0341743	0.105166	-0.0643072	-0.0415973
251.845	0.132834	0.149084	-0.0365362	0.110699	-0.0666279	-0.0423274
252.045	0.123793	0.152734	-0.037983	0.102334	-0.0714486	-0.0404099
252.245	0.125113	0.143137	-0.0357184	0.103603	-0.0675622	-0.0395347
252.445	0.133904	0.15362	-0.0387018	0.107825	-0.0575284	-0.0393315
252.645	0.134028	0.146855	-0.0393162	0.106777	-0.061639	-0.0395176
252.845	0.132797	0.157342	-0.0368369	0.1121	-0.0656239	-0.0383073
253.045	0.127997	0.147562	-0.0394178	0.103311	-0.0667541	-0.0392914
253.245	0.135118	0.150337	-0.0339667	0.116152	-0.0634694	-0.0448122
253.445	0.131253	0.15076	-0.0333803	0.112711	-0.0614364	-0.035907
253.645	0.132905	0.15176	-0.0345278	0.113467	-0.0583311	-0.0387468
253.845	0.135791	0.151974	-0.038641	0.105365	-0.0670158	-0.0423233
254.045	0.12535	0.146858	-0.0418138	0.107025	-0.0682583	-0.0457734
254.245	0.137324	0.151946	-0.0354984	0.109989	-0.0604898	-0.0392407
254.445	0.137928	0.155012	-0.0310924	0.116353	-0.060283	-0.0409777
254.645	0.134936	0.150128	-0.0338682	0.108545	-0.0671712	-0.0408987
254.845	0.126575	0.153078	-0.0344647	0.109356	-0.0659628	-0.0398217
255.045	0.131299	0.150343	-0.0433224	0.10284	-0.0650889	-0.0465804
255.245	0.137318	0.151497	-0.0344595	0.109404	-0.0619616	-0.0419917
255.445	0.129626	0.145839	-0.0406582	0.110776	-0.0650728	-0.0390087
255.645	0.12886	0.151745	-0.0352514	0.106364	-0.0669103	-0.0427308
255.845	0.132632	0.155968	-0.0330794	0.108593	-0.0623949	-0.0384575
256.045	0.136139	0.153948	-0.0240955	0.114839	-0.0615265	-0.0384704
256.245	0.133795	0.151877	-0.0394544	0.113426	-0.0653825	-0.0375343
256.445	0.135818	0.153438	-0.0327345	0.10662	-0.0668651	-0.0418678
256.645	0.130474	0.149314	-0.0346785	0.11328	-0.0613341	-0.0389556
256.845	0.133771	0.15144	-0.0347241	0.108921	-0.0618326	-0.040646
257.045	0.129871	0.150287	-0.0315227	0.107727	-0.0677541	-0.038287
257.245	0.127576	0.147982	-0.0383195	0.109146	-0.0680665	-0.0379725
257.445	0.13244	0.151344	-0.0361859	0.109292	-0.0666426	-0.0366395
257.645	0.132301	0.154862	-0.0334731	0.110659	-0.0644613	-0.0422814
257.845	0.125209	0.143628	-0.0443374	0.102681	-0.0705739	-0.0481434
258.045	0.139272	0.150175	-0.0332356	0.110608	-0.0652286	-0.0390464
258.245	0.135556	0.160611	-0.0326091	0.110038	-0.0568074	-0.0373558
258.445	0.136411	0.158271	-0.0308928	0.114115	-0.0586321	-0.0339546
258.645	0.135992	0.159926	-0.0337045	0.108839	-0.0587394	-0.0388287
258.845	0.130318	0.151633	-0.038776	0.109047	-0.0704605	-0.0411952
259.045	0.135666	0.149179	-0.0375873	0.114905	-0.0686256	-0.0407324
259.245	0.137361	0.154692	-0.0328198	0.121005	-0.0628292	-0.0416042
259.445	0.137289	0.153587	-0.0344496	0.110251	-0.0662266	-0.0392283
259.645	0.140972	0.156398	-0.0312311	0.115156	-0.058482	-0.0390836
259.845	0.132786	0.15268	-0.0314647	0.116543	-0.0624759	-0.0404232
260.045	0.129382	0.156496	-0.0377724	0.111013	-0.0637105	-0.0424648
260.245	0.133204	0.149176	-0.0315495	0.117444	-0.0679099	-0.044447
260.445	0.1392	0.156887	-0.0313872	0.11283	-0.0652174	-0.0386943
260.645	0.137705	0.155474	-0.0332794	0.112359	-0.0643551	-0.0356266
260.845	0.138012	0.15141	-0.030833	0.114609	-0.0628224	-0.0369143
261.045	0.134695	0.15502	-0.033335	0.110204	-0.0637114	-0.0428694
261.245	0.13951	0.15566	-0.0352971	0.120235	-0.0614261	-0.0431467
261.445	0.133327	0.147879	-0.0375268	0.110682	-0.0664173	-0.0439339
261.645	0.138005	0.157152	-0.0313188	0.109269	-0.063928	-0.0389893
261.845	0.1322	0.153496	-0.0388401	0.108202	-0.0659244	-0.043379
262.045	0.132364	0.152315	-0.0373737	0.109449	-0.0658922	-0.0439146
262.245	0.131456	0.1517	-0.0399206	0.108287	-0.0669254	-0.0465908
262.445	0.136526	0.158007	-0.0273581	0.119065	-0.0619171	-0.0351317
262.645	0.139492	0.162719	-0.034765	0.116252	-0.0623757	-0.039302
262.845	0.140805	0.15338	-0.0370673	0.117132	-0.068379	-0.0399815
263.045	0.138382	0.15832	-0.0280544	0.115305	-0.0608015	-0.0352304
263.245	0.136396	0.158286	-0.0335696	0.115312	-0.0626017	-0.039787
263.445	0.133528	0.151314	-0.0362564	0.110295	-0.0650052	-0.0450768
263.645	0.138221	0.156159	-0.0349343	0.113871	-0.0635721	-0.043787
263.845	0.131238	0.153949	-0.0334897	0.112844	-0.0691487	-0.0408334
264.045	0.134933	0.155441	-0.0367667	0.113421	-0.0679472	-0.043639
264.245	0.133578	0.155194	-0.0372083	0.117237	-0.0659154	-0.0421007
264.445	0.141998	0.163018	-0.0295999	0.115941	-0.0580659	-0.038632
264.645	0.142438	0.158365	-0.0342861	0.113687	-0.0644723	-0.0415862
264.845	0.134935	0.147373	-0.0370869	0.104205	-0.0696133	-0.0463027
265.045	0.134331	0.145167	-0.0387611	0.109528	-0.0707699	-0.044865
265.245	0.139733	0.15919	-0.0324186	0.113105	-0.0661218	-0.0380161
265.445	0.139079	0.164537	-0.0299244	0.119301	-0.0608175	-0.033664
265.645	0.14657	0.161593	-0.0280857	0.120231	-0.0593063	-0.0349113
265.845	0.14176	0.15879	-0.0327565	0.120355	-0.0660283	-0.0384287
266.045	0.143246	0.153213	-0.0278083	0.117765	-0.065754	-0.0381185
266.245	0.134891	0.160411	-0.0346726	0.119382	-0.0656038	-0.0400647
266.445	0.13711	0.161844	-0.0332666	0.11357	-0.0628062	-0.047228
266.645	0.138795	0.154348	-0.0350931	0.111703	-0.0685468	-0.0384685
266.845	0.139798	0.158619	-0.0377763	0.116318	-0.065653	-0.0368612
267.045	0.136241	0.157951	-0.035072	0.114105	-0.0614867	-0.0414234
267.245	0.135444	0.159905	-0.0338064	0.115134	-0.069345	-0.0376164
267.445	0.130926	0.156258	-0.0381546	0.110649	-0.068269	-0.0419628
267.645	0.130061	0.148169	-0.0335905	0.109607	-0.0690849	-0.0424982
267.845	0.139552	0.152957	-0.033485	0.108976	-0.0633398	-0.0399022
268.045	0.134105	0.159586	-0.0325379	0.112178	-0.0640817	-0.037751
268.245	0.141009	0.162878	-0.0323114	0.114237	-0.064873	-0.0398303
268.445	0.140137	0.162399	-0.0318919	0.119178	-0.0645685	-0.0433824
268.645	0.13762	0.162802	-0.0337906	0.112514	-0.0617191	-0.0400268
268.845	0.138574	0.159377	-0.0374392	0.121663	-0.0662496	-0.0415523
269.045	0.136966	0.155513	-0.0379292	0.112401	-0.064125	-0.0430394
269.245	0.141913	0.163223	-0.035876	0.117791	-0.0583735	-0.0375655
269.445	0.133789	0.153102	-0.042765	0.111407	-0.0709937	-0.0448522
269.645	0.135254	0.153413	-0.0379033	0.113062	-0.0660792	-0.0452185
269.845	0.134758	0.156418	-0.0318522	0.116365	-0.0663831	-0.0408684
270.045	0.138307	0.163653	-0.0367294	0.114734	-0.0659989	-0.0376891
270.245	0.132552	0.153201	-0.0368333	0.112729	-0.0695256	-0.0425694
270.445	0.136822	0.157885	-0.0346718	0.110761	-0.0685627	-0.0452415
270.645	0.130832	0.149055	-0.0422637	0.115869	-0.0694244	-0.0426822
270.845	0.134835	0.15781	-0.0300022	0.114864	-0.0628152	-0.0377965
271.045	0.136121	0.157976	-0.0354633	0.111734	-0.0674648	-0.0466801
271.245	0.138064	0.150798	-0.037509	0.110097	-0.0660449	-0.0443513
271.445	0.136598	0.161549	-0.031232	0.113543	-0.0614896	-0.0411719
271.645	0.142571	0.156999	-0.0305685	0.116474	-0.0651954	-0.0424533
271.845	0.144737	0.163484	-0.0285929	0.119208	-0.0617214	-0.0373122
272.045	0.144583	0.163265	-0.0349823	0.116227	-0.0655636	-0.0363156
272.245	0.143194	0.165371	-0.0320869	0.119747	-0.060531	-0.0410949
272.445	0.142074	0.162179	-0.0283423	0.124885	-0.0622889	-0.0409271
272.645	0.140448	0.163448	-0.0330179	0.118473	-0.0654402	-0.0419474
272.845	0.135147	0.154621	-0.0377806	0.115185	-0.0710853	-0.0448327
273.045	0.141165	0.160152	-0.0332648	0.123999	-0.0656722	-0.0375955
273.245	0.140683	0.157743	-0.0356898	0.11254	-0.0678842	-0.0424504
273.445	0.137376	0.15783	-0.0372772	0.117038	-0.0648586	-0.036195
273.645	0.136819	0.159844	-0.0369014	0.115117	-0.0661375	-0.0379646
273.845	0.141553	0.160855	-0.0295407	0.116166	-0.0648205	-0.0417098
274.045	0.139342	0.161841	-0.032301	0.123868	-0.0648586	-0.0358421
274.245	0.141182	0.159592	-0.0319479	0.124861	-0.0633122	-0.0362159
274.445	0.141309	0.159974	-0.0357064	0.117182	-0.0676979	-0.0421725
274.645	0.134988	0.157068	-0.0357385	0.110695	-0.0714672	-0.047173
274.845	0.142192	0.164383	-0.0315001	0.118377	-0.0662175	-0.0405916
275.045	0.13562	0.158084	-0.0382028	0.11351	-0.069988	-0.0452992
275.245	0.142087	0.161584	-0.0346758	0.1157	-0.0637097	-0.0396023
275.445	0.137989	0.162167	-0.0354564	0.118096	-0.0637186	-0.0392967
275.645	0.139598	0.167081	-0.0329291	0.113967	-0.066536	-0.0389113
275.845	0.142749	0.160219	-0.03095	0.124785	-0.0651464	-0.0423734
276.045	0.143124	0.163296	-0.0335838	0.119303	-0.0664928	-0.042609
276.245	0.139625	0.166049	-0.0340372	0.115167	-0.0610854	-0.0408792
276.445	0.14294	0.164369	-0.0300462	0.12183	-0.0634661	-0.0368227
276.645	0.137153	0.160685	-0.0415475	0.114874	-0.0712401	-0.0496401
276.845	0.142065	0.162062	-0.0360999	0.121274	-0.0688828	-0.0358781
277.045	0.139017	0.160975	-0.0337857	0.115465	-0.0655724	-0.0418515
277.245	0.135569	0.15722	-0.0400841	0.115352	-0.0686144	-0.0433218
277.445	0.143613	0.161631	-0.0282904	0.116836	-0.0664763	-0.0438078
277.645	0.141226	0.163838	-0.0309952	0.118119	-0.0659903	-0.0420332
277.845	0.138994	0.160708	-0.0328728	0.117507	-0.066222	-0.042283
278.045	0.138276	0.161382	-0.0318595	0.125336	-0.0684994	-0.0414837
278.245	0.140689	0.159907	-0.0364136	0.117735	-0.0681489	-0.0435371
278.445	0.140086	0.158711	-0.0335674	0.114387	-0.0691139	-0.043441
278.645	0.140065	0.161215	-0.0398088	0.119393	-0.0662563	-0.0432467
278.845	0.144319	0.159983	-0.032021	0.116773	-0.0639787	-0.0419811
279.045	0.143228	0.164138	-0.0297466	0.121963	-0.0627027	-0.0356841
279.245	0.142623	0.156878	-0.0335011	0.120962	-0.066198	-0.0416858
279.445	0.143244	0.163692	-0.0275124	0.123244	-0.0627265	-0.0379619
279.645	0.147621	0.166155	-0.0304508	0.122269	-0.0600459	-0.0370244
279.845	0.146261	0.161794	-0.0317164	0.118109	-0.063828	-0.0428003
280.045	0.145454	0.166775	-0.0315381	0.122313	-0.0666904	-0.0349881
280.245	0.139921	0.166265	-0.0302712	0.119887	-0.0660203	-0.039455
280.445	0.148654	0.159401	-0.0322414	0.126859	-0.067418	-0.0378281
280.645	0.142845	0.1683	-0.0295065	0.119983	-0.0660914	-0.0336818
280.845	0.134807	0.158592	-0.040628	0.113199	-0.0694464	-0.0459453
281.045	0.139883	0.165106	-0.0342027	0.120393	-0.0679333	-0.0440709
281.245	0.143192	0.159149	-0.0327997	0.119319	-0.0635743	-0.0410133
281.445	0.149632	0.167705	-0.0266265	0.12311	-0.0613765	-0.0436353
281.645	0.143195	0.167343	-0.0284747	0.126476	-0.066489	-0.0412611
281.845	0.142624	0.168814	-0.0345497	0.119689	-0.0659229	-0.0371486
282.045	0.146364	0.162238	-0.0280338	0.121505	-0.0666147	-0.0397288
282.245	0.141622	0.163986	-0.0372086	0.116869	-0.0698504	-0.0462842
282.445	0.146642	0.169692	-0.0346875	0.12087	-0.0675167	-0.0412328
282.645	0.147715	0.161625	-0.0323187	0.123343	-0.0633838	-0.0332816
282.845	0.138414	0.164492	-0.0362262	0.123665	-0.0690679	-0.0450551
283.045	0.145613	0.156978	-0.0357283	0.125322	-0.0706928	-0.0436316
283.245	0.140912	0.162983	-0.0366807	0.117293	-0.0729867	-0.0460488
283.445	0.141276	0.165533	-0.0340251	0.120755	-0.0676885	-0.0440944
283.645	0.144475	0.166542	-0.0275613	0.121528	-0.0647285	-0.0433811
283.845	0.145913	0.168579	-0.0303743	0.119268	-0.066788	-0.0422492
284.045	0.146096	0.160036	-0.0393197	0.126231	-0.0643222	-0.0410692
284.245	0.148582	0.168694	-0.0283272	0.124308	-0.0602089	-0.0355245
284.445	0.145036	0.168785	-0.032053	0.122703	-0.0619518	-0.0420562
284.645	0.144977	0.164232	-0.0386903	0.11975	-0.0668606	-0.0464078
284.845	0.14305	0.1666	-0.0286534	0.122893	-0.0603212	-0.037382
285.045	0.142174	0.156979	-0.0371132	0.113494	-0.069751	-0.0448372
285.245	0.137722	0.1563	-0.0361689	0.115993	-0.0743567	-0.0502713
285.445	0.140626	0.163305	-0.0388591	0.118462	-0.0675428	-0.0437165
285.645	0.1427	0.161702	-0.0372777	0.116015	-0.0719775	-0.045651
285.845	0.138748	0.168612	-0.0333172	0.124033	-0.0617994	-0.0398431
286.045	0.14386	0.171363	-0.0297579	0.127586	-0.0626549	-0.0365787
286.245	0.144314	0.166982	-0.0271325	0.120488	-0.0661329	-0.0400108
286.445	0.139718	0.167483	-0.0393776	0.120469	-0.0644861	-0.0415016
286.645	0.146448	0.170729	-0.034146	0.123745	-0.0659638	-0.0364402
286.845	0.144934	0.167937	-0.029232	0.126048	-0.066972	-0.042102
287.045	0.14477	0.167684	-0.0305651	0.124093	-0.0724016	-0.0455703
287.245	0.148963	0.172563	-0.0304086	0.130326	-0.0600685	-0.0376047
287.445	0.147547	0.165942	-0.0315005	0.124213	-0.0617055	-0.0391423
287.645	0.148653	0.167157	-0.0404406	0.116832	-0.0699804	-0.0443464
287.845	0.147362	0.165477	-0.0339089	0.12266	-0.063965	-0.0433388
288.045	0.152919	0.168857	-0.028304	0.126062	-0.0687146	-0.0372945
288.245	0.141962	0.164397	-0.0362874	0.12023	-0.0697193	-0.0388454
288.445	0.145566	0.166842	-0.0277399	0.122279	-0.067182	-0.038149
288.645	0.142863	0.171183	-0.0317856	0.118987	-0.0643362	-0.0399541
288.845	0.14529	0.162178	-0.0351915	0.11965	-0.0688183	-0.0421995
289.045	0.141683	0.159449	-0.0410961	0.115776	-0.0715802	-0.0495351
289.245	0.149113	0.166794	-0.0295514	0.122195	-0.0683248	-0.0404902
289.445	0.151508	0.17281	-0.0293504	0.122891	-0.0602986	-0.0393521
289.645	0.144027	0.167905	-0.0343981	0.126491	-0.0664691	-0.0394673
289.845	0.150609	0.170975	-0.0288175	0.127962	-0.059813	-0.039479
290.045	0.138428	0.161681	-0.0339862	0.114698	-0.0682318	-0.0480743
290.245	0.149286	0.168218	-0.030931	0.122136	-0.061068	-0.0398827
290.445	0.143578	0.16188	-0.0407052	0.119445	-0.0704281	-0.0438057
290.645	0.150525	0.167277	-0.0290222	0.129381	-0.062236	-0.0381099
290.845	0.142102	0.168972	-0.0336284	0.120844	-0.0666156	-0.0444702
291.045	0.148071	0.168207	-0.0308182	0.121165	-0.0658915	-0.0387403
291.245	0.145531	0.165818	-0.02806	0.121338	-0.0685582	-0.0432945
291.445	0.149084	0.168819	-0.0343287	0.125268	-0.0630351	-0.0403211
291.645	0.141302	0.161153	-0.0361584	0.122806	-0.0727648	-0.0513498
291.845	0.143223	0.165608	-0.0292237	0.122474	-0.0689517	-0.0430996
292.045	0.143968	0.165825	-0.0296383	0.122817	-0.0823433	-0.0470878
292.245	0.148305	0.170903	-0.0335501	0.126405	-0.0651152	-0.0437086
292.445	0.14375	0.17157	-0.0334865	0.122388	-0.0624552	-0.0410577
292.645	0.14474	0.163939	-0.031517	0.119424	-0.0692531	-0.042699
292.845	0.147163	0.170205	-0.0369211	0.122435	-0.0617339	-0.0401214
293.045	0.144982	0.164496	-0.035089	0.124863	-0.0721147	-0.045465
293.245	0.145052	0.164289	-0.0311809	0.118334	-0.0731092	-0.048688
293.445	0.140419	0.16073	-0.0369136	0.118453	-0.0689013	-0.0481813
293.645	0.148006	0.166247	-0.0309538	0.125073	-0.0634748	-0.0436825
293.845	0.139474	0.167055	-0.0372143	0.116039	-0.0696194	-0.0479385
294.045	0.146836	0.168188	-0.0347799	0.122128	-0.0671813	-0.0428735
294.245	0.150055	0.170517	-0.0335195	0.121606	-0.0689358	-0.0437392
294.445	0.148548	0.165488	-0.0352593	0.121238	-0.0711777	-0.0460922
294.645	0.14436	0.165609	-0.0337599	0.121209	-0.068408	-0.0493164
294.845	0.147848	0.160652	-0.0338866	0.128688	-0.0655266	-0.0425979
295.045	0.147619	0.173353	-0.0313189	0.120319	-0.060115	-0.0424929
295.245	0.152776	0.171677	-0.0272759	0.126203	-0.0674277	-0.0366642
295.445	0.148458	0.169026	-0.0303755	0.123615	-0.0666662	-0.0413338
295.645	0.139398	0.164019	-0.0343629	0.117532	-0.0717147	-0.0454642
295.845	0.148389	0.170791	-0.0318282	0.123997	-0.0652206	-0.0373686
296.045	0.1494	0.168001	-0.0317708	0.127246	-0.0656651	-0.0372043
296.245	0.148984	0.166118	-0.031976	0.121146	-0.0671733	-0.0453877
296.445	0.148299	0.167915	-0.0384261	0.121073	-0.0658416	-0.0439467
296.645	0.1445	0.169531	-0.0311229	0.124037	-0.0619388	-0.0457931
296.845	0.154054	0.176462	-0.0328863	0.129215	-0.0645792	-0.0388085
297.045	0.149053	0.170927	-0.0342814	0.126072	-0.0639516	-0.0399814
297.245	0.149981	0.171006	-0.0334612	0.122678	-0.0715427	-0.0446666
297.445	0.14761	0.173443	-0.0342426	0.125574	-0.0736973	-0.0405437
297.645	0.146017	0.166166	-0.0399432	0.125047	-0.0674462	-0.0426556
297.845	0.150525	0.170876	-0.0357623	0.128477	-0.0674665	-0.0445046
298.045	0.149048	0.171616	-0.0272006	0.127849	-0.0637494	-0.0398741
298.245	0.149662	0.170205	-0.0328889	0.124957	-0.0666523	-0.0421556
298.445	0.149398	0.177054	-0.0307144	0.128206	-0.0698966	-0.0391193
298.645	0.153524	0.168791	-0.0313977	0.12845	-0.0670286	-0.0350262
298.845	0.15331	0.173268	-0.0308495	0.130691	-0.0683967	-0.0411159
299.045	0.148162	0.167725	-0.0378228	0.125457	-0.0742184	-0.0433728
299.245	0.150706	0.165499	-0.0355254	0.120757	-0.065293	-0.0400849
299.445	0.150224	0.17588	-0.0295125	0.128445	-0.0653774	-0.0424181
299.645	0.143684	0.170635	-0.0385982	0.118759	-0.0726931	-0.0501707
299.845	0.143452	0.171201	-0.0363326	0.124758	-0.0712929	-0.0453348
300.045	0.152803	0.171407	-0.0314844	0.127935	-0.064706	-0.0398025
300.245	0.148415	0.173894	-0.0311023	0.130318	-0.0678519	-0.0417231
300.445	0.150489	0.171044	-0.0320849	0.127189	-0.0721081	-0.0407121
300.645	0.148565	0.170792	-0.0314961	0.124572	-0.0658962	-0.0395996
300.845	0.149838	0.177231	-0.0318589	0.130035	-0.0643763	-0.0393626
301.045	0.144856	0.167113	-0.0337816	0.124917	-0.0647347	-0.0387388
301.245	0.143059	0.171201	-0.0304213	0.126888	-0.0640859	-0.0450776
301.445	0.148262	0.169121	-0.0302712	0.128202	-0.0659866	-0.0378903
301.645	0.151264	0.177032	-0.0319305	0.128789	-0.0665469	-0.0387158
301.845	0.14496	0.17221	-0.0349909	0.123639	-0.0681546	-0.0394732
302.045	0.153698	0.178566	-0.0286383	0.134982	-0.0591957	-0.0352644
302.245	0.153809	0.178508	-0.0276503	0.132463	-0.0641905	-0.0357667
302.445	0.151352	0.166528	-0.0334623	0.124695	-0.0690676	-0.0439849
302.645	0.15193	0.177681	-0.0342744	0.126353	-0.0654267	-0.0427055
302.845	0.14722	0.177022	-0.0344122	0.124254	-0.0685844	-0.0424874
303.045	0.150238	0.168848	-0.0383797	0.131955	-0.0712387	-0.0403797
303.245	0.153072	0.169344	-0.0410406	0.131385	-0.0724673	-0.0432819
303.445	0.151151	0.173959	-0.0303613	0.131114	-0.0691078	-0.040776
303.645	0.149373	0.16585	-0.0367241	0.122608	-0.0708095	-0.0441543
303.845	0.149091	0.178841	-0.032807	0.128481	-0.0633714	-0.0372911
304.045	0.152699	0.174615	-0.0374501	0.122788	-0.0698931	-0.044273
304.245	0.145837	0.169912	-0.0395862	0.127331	-0.0690977	-0.0429912
304.445	0.151348	0.175643	-0.0296577	0.129859	-0.0651417	-0.0396045
304.645	0.149344	0.170364	-0.0391576	0.129739	-0.068864	-0.0447221
304.845	0.147278	0.172039	-0.0301633	0.125718	-0.0680799	-0.040732
305.045	0.149344	0.173963	-0.0382627	0.122822	-0.067482	-0.0450778
305.245	0.149044	0.168302	-0.0362539	0.12692	-0.0693338	-0.0443886
305.445	0.151296	0.174079	-0.032718	0.133133	-0.0670217	-0.0420176
305.645	0.155845	0.174555	-0.0334144	0.127393	-0.0699976	-0.0346705
305.845	0.145939	0.17045	-0.0317364	0.130496	-0.0695621	-0.0415355
306.045	0.14665	0.17512	-0.0345781	0.127688	-0.0683366	-0.042809
306.245	0.154743	0.176641	-0.0298551	0.138624	-0.0657945	-0.0405967
306.445	0.148854	0.169781	-0.0310345	0.127941	-0.0691997	-0.0497905
306.645	0.150101	0.175083	-0.0336829	0.125881	-0.0690156	-0.0461089
306.845	0.150029	0.175789	-0.0314183	0.126359	-0.063705	-0.041192
307.045	0.154718	0.178363	-0.0323182	0.135268	-0.0643973	-0.040573
307.245	0.148951	0.170427	-0.0439394	0.129027	-0.0696546	-0.0459629
307.445	0.152831	0.177188	-0.0334354	0.126086	-0.0672388	-0.0443713
307.645	0.148343	0.174084	-0.0343628	0.130895	-0.068557	-0.04416
307.845	0.149862	0.170348	-0.0356143	0.130719	-0.0684792	-0.0406038
308.045	0.148698	0.167993	-0.0334334	0.126778	-0.0679325	-0.0468091
308.245	0.148356	0.166488	-0.0362913	0.12558	-0.0730316	-0.0410751
308.445	0.152597	0.175413	-0.0300997	0.130625	-0.0651964	-0.0369243
308.645	0.148894	0.168747	-0.0294208	0.129845	-0.0704156	-0.0385044
308.845	0.153974	0.17339	-0.0357898	0.126999	-0.0675634	-0.0379173
309.045	0.150353	0.180281	-0.0312028	0.127111	-0.0657832	-0.039305
309.245	0.147936	0.171681	-0.0325294	0.125874	-0.0687958	-0.0463104
309.445	0.15223	0.175909	-0.030358	0.129388	-0.0605044	-0.0406883
309.645	0.151167	0.176625	-0.0390167	0.133115	-0.0646488	-0.0439483
309.845	0.156005	0.181508	-0.0292937	0.140733	-0.0612334	-0.038641
310.045	0.156014	0.181708	-0.0340774	0.138297	-0.0646992	-0.03857
310.245	0.152668	0.174596	-0.0335072	0.130126	-0.0675668	-0.0418983
310.445	0.152682	0.17956	-0.0316771	0.129049	-0.0715915	-0.0404752
310.645	0.149215	0.175563	-0.0338473	0.128254	-0.0654722	-0.0416168
310.845	0.151063	0.179883	-0.0374999	0.128842	-0.0697829	-0.0405183
311.045	0.151076	0.173691	-0.0324896	0.132423	-0.0684382	-0.0466941
311.245	0.15605	0.183296	-0.0274944	0.13755	-0.0609676	-0.0356456
311.445	0.150432	0.172837	-0.0347679	0.129583	-0.0715207	-0.0462476
311.645	0.145659	0.174919	-0.0362514	0.124646	-0.0730492	-0.0510546
311.845	0.147486	0.173681	-0.0330089	0.12935	-0.0723907	-0.045574
312.045	0.15637	0.178338	-0.0357377	0.125351	-0.0710527	-0.0374501
312.245	0.15139	0.179703	-0.0316823	0.134934	-0.0670173	-0.042284
312.445	0.154933	0.17755	-0.0336987	0.132536	-0.066789	-0.0417337
312.645	0.144455	0.171594	-0.0400212	0.122636	-0.0719411	-0.0483692
312.845	0.15094	0.176718	-0.0290104	0.129442	-0.062117	-0.0398206
313.045	0.155512	0.179795	-0.0288309	0.13497	-0.0688251	-0.0372027
313.245	0.150078	0.178539	-0.0309035	0.134064	-0.0670172	-0.0427425
313.445	0.15076	0.171005	-0.031416	0.12387	-0.0698944	-0.0469539
313.645	0.15999	0.176735	-0.0353917	0.132768	-0.0762564	-0.0409985
313.845	0.154143	0.172544	-0.0313568	0.129415	-0.0666111	-0.0425704
314.045	0.155096	0.177483	-0.0302114	0.129453	-0.0714971	-0.0419663
314.245	0.158576	0.170019	-0.0368767	0.13416	-0.069545	-0.041175
314.445	0.152765	0.179865	-0.0339046	0.127552	-0.0722084	-0.0436832
314.645	0.151723	0.178933	-0.0387086	0.132256	-0.0730107	-0.0485395
314.845	0.156388	0.183794	-0.0280952	0.13334	-0.0627949	-0.0380985
315.045	0.151455	0.176265	-0.029917	0.127791	-0.0677185	-0.0406683
315.245	0.153655	0.178754	-0.0315384	0.130694	-0.0700693	-0.0381368
315.445	0.152574	0.179013	-0.0332571	0.131713	-0.06343	-0.0405296
315.645	0.152163	0.176052	-0.0316143	0.130844	-0.0737621	-0.0380603
315.845	0.155409	0.173165	-0.0335563	0.130514	-0.065353	-0.0452018
316.045	0.155727	0.182891	-0.027414	0.135091	-0.0646403	-0.0384523
316.245	0.152873	0.18176	-0.0295767	0.130153	-0.0661851	-0.0427727
316.445	0.154639	0.177618	-0.032467	0.131024	-0.0677912	-0.0426804
316.645	0.152304	0.179324	-0.0332268	0.132052	-0.0664245	-0.0404974
316.845	0.155725	0.180706	-0.0300651	0.128968	-0.0681299	-0.0420556
317.045	0.150524	0.179117	-0.0325021	0.128061	-0.0716976	-0.0393261
317.245	0.157232	0.183516	-0.0288655	0.133873	-0.0688259	-0.0361393
317.445	0.151821	0.175846	-0.0338319	0.130798	-0.071594	-0.0398435
317.645	0.154033	0.179912	-0.0315996	0.135189	-0.0687386	-0.0394936
317.845	0.158955	0.183027	-0.027206	0.138198	-0.0669883	-0.0393957
318.045	0.14871	0.176211	-0.0395131	0.126873	-0.0701678	-0.0492937
318.245	0.153524	0.174086	-0.035932	0.133507	-0.0690977	-0.0390402
318.445	0.156329	0.178321	-0.0274117	0.134782	-0.0652715	-0.0433717
318.645	0.15617	0.176343	-0.0344115	0.135632	-0.0705114	-0.0424799
318.845	0.15572	0.179906	-0.0340628	0.128074	-0.0750959	-0.0425242
319.045	0.15738	0.183592	-0.0315202	0.132191	-0.0677744	-0.0410993
319.245	0.154271	0.174174	-0.0277488	0.132867	-0.0724188	-0.0434514
319.445	0.152767	0.17717	-0.0340252	0.129533	-0.0717785	-0.0427314
319.645	0.150654	0.176247	-0.0335107	0.12846	-0.0735809	-0.0476736
319.845	0.15956	0.175983	-0.0305404	0.138145	-0.0658584	-0.0416136
320.045	0.155933	0.179137	-0.0366781	0.133392	-0.0651104	-0.0375061
320.245	0.151997	0.180438	-0.0353986	0.128986	-0.0717906	-0.0503173
320.445	0.156811	0.180073	-0.02895	0.134841	-0.0727561	-0.0401218
320.645	0.152694	0.178009	-0.0329723	0.129079	-0.0670101	-0.0458919
320.845	0.148875	0.170928	-0.0409032	0.128372	-0.0771199	-0.0496111
321.045	0.153385	0.17693	-0.0333895	0.131302	-0.0685063	-0.0426238
321.245	0.157938	0.186762	-0.0311728	0.135297	-0.0698872	-0.0404298
321.445	0.156254	0.178668	-0.0335484	0.140029	-0.0646172	-0.0395785
321.645	0.159635	0.179212	-0.0293349	0.13839	-0.0655619	-0.0366322
321.845	0.156099	0.181831	-0.0316483	0.133512	-0.066146	-0.0399733
322.045	0.161289	0.182914	-0.0305805	0.132664	-0.0700211	-0.0422946
322.245	0.153229	0.181873	-0.0290282	0.129509	-0.0684498	-0.0422724
322.445	0.161472	0.188369	-0.0292902	0.137866	-0.0671746	-0.0391815
322.645	0.154359	0.178487	-0.0378021	0.126267	-0.0735457	-0.0455772
322.845	0.155537	0.179373	-0.029662	0.135961	-0.0694026	-0.0426502
323.045	0.148813	0.177966	-0.028416	0.130978	-0.0743884	-0.0453918
323.245	0.15488	0.180285	-0.0296022	0.133453	-0.0733623	-0.0455924
323.445	0.157043	0.184554	-0.0347426	0.130777	-0.0677187	-0.0462138
323.645	0.157045	0.180845	-0.0293223	0.1389	-0.0664681	-0.0403811
323.845	0.16163	0.182434	-0.0270002	0.136601	-0.065675	-0.0386962
324.045	0.159945	0.187336	-0.0309189	0.136703	-0.060658	-0.0354733
324.245	0.158939	0.182914	-0.0257513	0.138815	-0.0647971	-0.0372302
324.445	0.15418	0.187128	-0.0330547	0.137855	-0.0692646	-0.0378026
324.645	0.151105	0.185324	-0.0314184	0.135759	-0.0734229	-0.0455365
324.845	0.152775	0.172161	-0.0375205	0.130849	-0.0700174	-0.0496487
325.045	0.161637	0.184391	-0.0287987	0.141446	-0.0656622	-0.0342185
325.245	0.163741	0.182143	-0.0324609	0.132198	-0.0688783	-0.0425438
325.445	0.154941	0.173238	-0.0292835	0.131683	-0.0769249	-0.0464001
325.645	0.153996	0.17928	-0.0351268	0.131854	-0.0700672	-0.0478895
325.845	0.153854	0.182287	-0.0306585	0.140897	-0.0677721	-0.0413447
326.045	0.157409	0.182536	-0.0295553	0.135612	-0.0678908	-0.0448236
326.245	0.159156	0.180534	-0.0275043	0.133614	-0.0696078	-0.0451428
326.445	0.162291	0.182139	-0.0331475	0.137071	-0.0678624	-0.038028
326.645	0.157277	0.184216	-0.025341	0.134389	-0.0688278	-0.0408622
326.845	0.157191	0.185519	-0.0245931	0.144629	-0.0641237	-0.0421044
327.045	0.157909	0.183936	-0.030221	0.139565	-0.0675052	-0.0437111
327.245	0.159514	0.178906	-0.0327244	0.135011	-0.0675823	-0.0441066
327.445	0.16429	0.186066	-0.024108	0.141599	-0.0610426	-0.0401652
327.645	0.15983	0.184065	-0.0247088	0.13706	-0.0646107	-0.0408629
327.845	0.157871	0.18174	-0.0347118	0.136493	-0.0664341	-0.0447513
328.045	0.155785	0.173982	-0.0355971	0.129167	-0.0765459	-0.0466385
328.245	0.158188	0.183211	-0.0314282	0.134869	-0.0674303	-0.0383672
328.445	0.157282	0.172835	-0.0337238	0.13195	-0.0764877	-0.0473625
328.645	0.158601	0.180542	-0.0368363	0.136835	-0.0700521	-0.0385219
328.845	0.162878	0.186939	-0.0298487	0.138845	-0.0659594	-0.0414153
329.045	0.154975	0.178585	-0.0296784	0.130847	-0.072988	-0.0392292
329.245	0.157515	0.180799	-0.0306454	0.143859	-0.0651018	-0.0415736
329.445	0.157492	0.185795	-0.0320306	0.136853	-0.0694841	-0.0396123
329.645	0.160632	0.186451	-0.0295601	0.138872	-0.066951	-0.0352146
329.845	0.160552	0.185111	-0.036573	0.136116	-0.0715658	-0.0394132
330.045	0.155528	0.179081	-0.0308587	0.134287	-0.0735049	-0.0447497
330.245	0.164265	0.190352	-0.0237248	0.139057	-0.0660426	-0.0360201
330.445	0.157716	0.185665	-0.028493	0.133304	-0.0643444	-0.0407914
330.645	0.156451	0.181977	-0.0374067	0.13659	-0.0711677	-0.044301
330.845	0.160131	0.183378	-0.0382817	0.133917	-0.0728888	-0.0461964
331.045	0.161863	0.177679	-0.0335144	0.133235	-0.0707655	-0.0447417
331.245	0.157877	0.18059	-0.0336042	0.134978	-0.0676859	-0.0435999
331.445	0.15997	0.184061	-0.0268628	0.133405	-0.0699973	-0.0434152
331.645	0.161524	0.187823	-0.037347	0.13578	-0.0700511	-0.042798
331.845	0.155957	0.181501	-0.0319194	0.133351	-0.068529	-0.0397054
332.045	0.165745	0.190777	-0.0319744	0.145798	-0.0640153	-0.0399993
332.245	0.162932	0.189564	-0.0254338	0.140877	-0.0649737	-0.039238
332.445	0.158985	0.185469	-0.0346151	0.134406	-0.071669	-0.0413129
332.645	0.163689	0.18843	-0.0288145	0.140384	-0.0674953	-0.0370755
332.845	0.162239	0.181148	-0.0310836	0.137256	-0.0699296	-0.041829
333.045	0.162987	0.186679	-0.0256239	0.139925	-0.0677071	-0.041257
333.245	0.161186	0.18239	-0.0271146	0.140274	-0.0736513	-0.0432467
333.445	0.159132	0.18554	-0.0294776	0.137944	-0.070387	-0.0386429
333.645	0.164143	0.185013	-0.0258142	0.142301	-0.0616097	-0.0375541
333.845	0.168106	0.189818	-0.0289307	0.132951	-0.0671493	-0.0352184
334.045	0.159104	0.189735	-0.0343055	0.139337	-0.0679775	-0.0436143
334.245	0.159425	0.187626	-0.0322465	0.140656	-0.0702482	-0.0427581
334.445	0.157925	0.18514	-0.035849	0.136574	-0.0716473	-0.0410017
334.645	0.155902	0.189718	-0.034092	0.135381	-0.0729076	-0.0458061
334.845	0.155158	0.18144	-0.0337308	0.135689	-0.067939	-0.0461288
335.045	0.156354	0.181823	-0.0384863	0.130508	-0.0753965	-0.0487331
335.245	0.163754	0.191606	-0.0253251	0.142558	-0.0643526	-0.0336406
335.445	0.164502	0.190599	-0.0249479	0.147469	-0.0668879	-0.0310895
335.645	0.165807	0.185712	-0.0306023	0.138048	-0.0649462	-0.0432855
335.845	0.157974	0.187281	-0.0316964	0.135593	-0.0672695	-0.0394653
336.045	0.163847	0.180187	-0.0310553	0.135455	-0.0693305	-0.0419651
336.245	0.161729	0.186238	-0.0285383	0.13893	-0.0679821	-0.0386748
336.445	0.161862	0.186668	-0.0248738	0.145341	-0.0631644	-0.0337331
336.645	0.160472	0.183467	-0.0334789	0.137423	-0.0690539	-0.0427047
336.845	0.162315	0.182807	-0.0374616	0.13985	-0.0690962	-0.0420458
337.045	0.159975	0.184519	-0.03085	0.135665	-0.0694839	-0.0440498
337.245	0.161884	0.18112	-0.0336971	0.141036	-0.0726158	-0.0494777
337.445	0.161284	0.186577	-0.0303021	0.137109	-0.0679657	-0.0486896
337.645	0.158893	0.187123	-0.0331453	0.135127	-0.0676183	-0.0486377
337.845	0.160264	0.187347	-0.0300116	0.140591	-0.0682582	-0.0432318
338.045	0.162669	0.188322	-0.0295982	0.140056	-0.065352	-0.0394464
338.245	0.159612	0.181043	-0.0354172	0.138523	-0.0732215	-0.046387
338.445	0.167063	0.188746	-0.0321446	0.141757	-0.0689403	-0.0402805
338.645	0.162799	0.182207	-0.0302296	0.137794	-0.072612	-0.042741
338.845	0.158609	0.190808	-0.0360324	0.135392	-0.0708519	-0.0452711
339.045	0.159712	0.182386	-0.0293425	0.135513	-0.0690236	-0.0429908
339.245	0.158853	0.178041	-0.0293596	0.135838	-0.0738674	-0.0475011
339.445	0.161508	0.189527	-0.0315544	0.136986	-0.0709743	-0.0399735
339.645	0.160938	0.186813	-0.0346658	0.137677	-0.0733827	-0.043677
339.845	0.161111	0.186159	-0.0284505	0.143047	-0.0673359	-0.0445004
340.045	0.161573	0.190132	-0.0386142	0.139321	-0.0704644	-0.0445239
340.245	0.169538	0.186407	-0.0272617	0.137754	-0.0693752	-0.0440017
340.445	0.161884	0.184297	-0.0384575	0.134925	-0.0736336	-0.0470307
340.645	0.165024	0.189089	-0.0334878	0.144068	-0.0648438	-0.0374221
340.845	0.161037	0.190304	-0.0296631	0.144698	-0.0689995	-0.0433876
341.045	0.164386	0.186906	-0.0377663	0.143637	-0.0678569	-0.0419409
341.245	0.165767	0.187611	-0.0316168	0.143348	-0.0715873	-0.0416156
341.445	0.164255	0.186973	-0.0340287	0.144486	-0.0678695	-0.0395667
341.645	0.163601	0.189678	-0.0337646	0.13742	-0.0688069	-0.0418712
341.845	0.168929	0.190006	-0.0272464	0.140022	-0.0670387	-0.0423935
342.045	0.159103	0.186588	-0.0356809	0.143965	-0.0687862	-0.0458117
342.245	0.161629	0.185676	-0.0278438	0.145828	-0.0664561	-0.0429404
342.445	0.161403	0.193056	-0.0315383	0.144018	-0.073624	-0.0464551
342.645	0.158983	0.181963	-0.0320702	0.142533	-0.0718772	-0.0422144
342.845	0.165553	0.187631	-0.0287633	0.142653	-0.0678776	-0.0412964
343.045	0.165559	0.188275	-0.0310135	0.142791	-0.0632889	-0.0395004
343.245	0.158906	0.182855	-0.0358697	0.138755	-0.0740514	-0.0431886
343.445	0.1667	0.191154	-0.0305192	0.141787	-0.0695399	-0.0477886
343.645	0.160942	0.190694	-0.0339304	0.140886	-0.072382	-0.0479555
343.845	0.167058	0.181777	-0.0321138	0.145592	-0.0668144	-0.0442583
344.045	0.167463	0.18964	-0.0292561	0.14652	-0.0673865	-0.0410265
344.245	0.167348	0.188905	-0.0291586	0.144844	-0.0684965	-0.0432833
344.445	0.16371	0.187637	-0.0316421	0.140273	-0.0681689	-0.0452054
344.645	0.155532	0.18549	-0.035059	0.146613	-0.075679	-0.0449077
344.845	0.161589	0.188706	-0.0263538	0.141742	-0.0698138	-0.0405625
345.045	0.166708	0.189173	-0.0312676	0.14403	-0.0687011	-0.044534
345.245	0.158492	0.183604	-0.0363979	0.141206	-0.0758278	-0.0512706
345.445	0.164824	0.188311	-0.0333623	0.143366	-0.0688456	-0.042577
345.645	0.163302	0.186259	-0.0309538	0.148337	-0.0710961	-0.0416358
345.845	0.164855	0.185662	-0.0273704	0.140343	-0.0688673	-0.0466969
346.045	0.166172	0.189317	-0.0298629	0.142455	-0.0689874	-0.0418568
346.245	0.164386	0.190876	-0.0344414	0.142373	-0.066164	-0.0435382
346.445	0.166901	0.192593	-0.0318022	0.142879	-0.0674145	-0.0430687
346.645	0.167078	0.192695	-0.0355714	0.1415	-0.0717518	-0.0463819
346.845	0.16662	0.197428	-0.0235621	0.146848	-0.0659457	-0.0410518
347.045	0.16138	0.186291	-0.0327506	0.136243	-0.0734169	-0.0462215
347.245	0.165655	0.190727	-0.0304279	0.143531	-0.0741436	-0.0431511
347.445	0.162396	0.190009	-0.0314809	0.14091	-0.0758067	-0.0428218
347.645	0.163658	0.192841	-0.0336239	0.138458	-0.0826188	-0.0411611
347.845	0.168906	0.192778	-0.0283146	0.143512	-0.0673515	-0.0386917
348.045	0.160095	0.186056	-0.0358806	0.142416	-0.0721418	-0.04885
348.245	0.170929	0.192691	-0.0305719	0.142569	-0.067282	-0.0458839
348.445	0.165084	0.192971	-0.0284939	0.141551	-0.0711929	-0.041587
348.645	0.166193	0.192074	-0.0318403	0.145218	-0.071554	-0.0456742
348.845	0.162328	0.189772	-0.0323753	0.139711	-0.0672676	-0.044017
349.045	0.165597	0.191914	-0.0283606	0.142839	-0.0714251	-0.0429743
349.245	0.163378	0.194287	-0.0346326	0.139977	-0.0706457	-0.0411053
349.445	0.165164	0.196836	-0.0329652	0.148662	-0.0685584	-0.0433208
349.645	0.161773	0.185826	-0.030695	0.140979	-0.0762417	-0.0470096
349.845	0.17138	0.199092	-0.0294879	0.140609	-0.0727354	-0.0424518
350.045	0.161633	0.188118	-0.0355761	0.137859	-0.0728512	-0.0497706
350.245	0.161789	0.186738	-0.0364037	0.1386	-0.0718599	-0.0482347
350.445	0.163074	0.191406	-0.0322638	0.141652	-0.0714461	-0.04574
350.645	0.161686	0.190853	-0.0356155	0.137707	-0.0754684	-0.0467548
350.845	0.157805	0.190628	-0.0357389	0.132825	-0.0729164	-0.0479796
351.045	0.167975	0.196184	-0.035281	0.140422	-0.0686358	-0.0418708
351.245	0.163742	0.196827	-0.0335828	0.14078	-0.0694706	-0.0439193
351.445	0.16648	0.194822	-0.0247381	0.150421	-0.0642756	-0.0427816
351.645	0.164615	0.191323	-0.0364357	0.140409	-0.0725829	-0.0449862
351.845	0.167216	0.194646	-0.0337453	0.142749	-0.0686446	-0.0391707
352.045	0.164715	0.186311	-0.0362119	0.137264	-0.0694732	-0.0491685
352.245	0.165363	0.1909	-0.0349268	0.14765	-0.0694414	-0.0447921
352.445	0.16069	0.188622	-0.0314208	0.139587	-0.0693479	-0.0466944
352.645	0.168435	0.189808	-0.0276736	0.145526	-0.0655321	-0.0404348
352.845	0.169779	0.191315	-0.02899	0.144406	-0.0643062	-0.0397545
353.045	0.167344	0.188148	-0.0356247	0.141859	-0.0655814	-0.0445979
353.245	0.165506	0.195169	-0.034154	0.143531	-0.0734948	-0.0448004
353.445	0.164102	0.18688	-0.033149	0.140206	-0.0741056	-0.0481514
353.645	0.163793	0.189992	-0.036476	0.143857	-0.0741723	-0.0459702
353.845	0.170202	0.195016	-0.0304339	0.150089	-0.064805	-0.0425705
354.045	0.168693	0.190198	-0.0326153	0.141491	-0.0686521	-0.0455421
354.245	0.160615	0.191301	-0.0329441	0.14145	-0.0732911	-0.0461848
354.445	0.165836	0.187194	-0.0275136	0.138871	-0.0691834	-0.0428232
354.645	0.164021	0.192897	-0.0246817	0.144441	-0.0721753	-0.0448052
354.845	0.164156	0.190841	-0.0313083	0.146518	-0.0687924	-0.0448247
355.045	0.167937	0.19346	-0.0316985	0.150542	-0.0697593	-0.0404769
355.245	0.161082	0.188937	-0.0342517	0.136508	-0.0754039	-0.0501488
355.445	0.166773	0.187272	-0.034679	0.143208	-0.0687002	-0.0424125
355.645	0.167111	0.189621	-0.0250927	0.141214	-0.0724162	-0.0486115
355.845	0.169033	0.199614	-0.0268192	0.144479	-0.0696289	-0.043481
356.045	0.162141	0.188785	-0.0365498	0.138648	-0.0705807	-0.0502693
356.245	0.169226	0.196085	-0.0296155	0.151926	-0.0675454	-0.0399743
356.445	0.167356	0.194247	-0.0283032	0.14516	-0.0724975	-0.0439312
356.645	0.168182	0.19008	-0.028041	0.142315	-0.0736303	-0.043922
356.845	0.165233	0.195169	-0.031037	0.148343	-0.0650992	-0.0445973
357.045	0.173639	0.197511	-0.0258433	0.147222	-0.0677127	-0.0415502
357.245	0.167848	0.19265	-0.0269498	0.14732	-0.0627445	-0.0430154
357.445	0.167175	0.187453	-0.0310726	0.144298	-0.0749828	-0.0455772
357.645	0.171288	0.196207	-0.0368062	0.151641	-0.0712582	-0.0439367
357.845	0.173171	0.196681	-0.0251169	0.154981	-0.0638294	-0.0393426
358.045	0.17191	0.198861	-0.0255575	0.142981	-0.0662668	-0.0432642
358.245	0.164723	0.191743	-0.0318117	0.148801	-0.0719577	-0.042951
358.445	0.173582	0.195829	-0.0266736	0.153921	-0.0668642	-0.0436287
358.645	0.165137	0.191515	-0.0312614	0.14479	-0.067176	-0.0420276
358.845	0.170925	0.194914	-0.0287949	0.143672	-0.0741143	-0.0442021
359.045	0.165317	0.196293	-0.031069	0.143306	-0.0711954	-0.0430817
359.245	0.169556	0.192583	-0.0346485	0.145445	-0.0730251	-0.0477661
359.445	0.168454	0.192561	-0.0357942	0.143712	-0.0704443	-0.0412056
359.645	0.176649	0.198892	-0.0247192	0.148295	-0.0667507	-0.0390791
359.845	0.173027	0.194133	-0.0269059	0.151523	-0.0680645	-0.0443892
360.045	0.171836	0.188399	-0.0293759	0.14783	-0.0729979	-0.0440806
360.245	0.172591	0.195068	-0.0314766	0.146811	-0.0679367	-0.0429596
360.445	0.171989	0.196817	-0.0250761	0.148198	-0.0682576	-0.0377315
360.645	0.163471	0.190408	-0.0350347	0.144967	-0.0743467	-0.0450936
360.845	0.165315	0.192616	-0.026421	0.147749	-0.0722703	-0.0430633
361.045	0.164884	0.193359	-0.0327865	0.14306	-0.0702441	-0.0454504
361.245	0.167626	0.189066	-0.0313372	0.146733	-0.0724456	-0.0460821
361.445	0.176095	0.198344	-0.0273094	0.149917	-0.0641968	-0.0412933
361.645	0.172053	0.197521	-0.0279298	0.147702	-0.0704136	-0.0421267
361.845	0.169187	0.190321	-0.0273736	0.1406	-0.0689509	-0.0472437
362.045	0.169264	0.197154	-0.0292566	0.14876	-0.0729344	-0.0401065
362.245	0.170095	0.192963	-0.0289307	0.143087	-0.0682842	-0.0427238
362.445	0.17117	0.191604	-0.0365362	0.144822	-0.0714001	-0.0457939
362.645	0.169269	0.19642	-0.0335758	0.142905	-0.0679531	-0.0386674
362.845	0.175409	0.196201	-0.0258578	0.149538	-0.0644057	-0.0373599
363.045	0.166067	0.196863	-0.0326456	0.144891	-0.0692759	-0.0446477
363.245	0.169465	0.197765	-0.0278628	0.148546	-0.0679311	-0.0473563
363.445	0.17307	0.199419	-0.0294133	0.140884	-0.0721953	-0.0425399
363.645	0.172816	0.192881	-0.0264316	0.145281	-0.0698636	-0.0465096
363.845	0.167395	0.194599	-0.0301889	0.144764	-0.0709541	-0.0420106
364.045	0.168461	0.196818	-0.0319804	0.147584	-0.0735379	-0.0458061
364.245	0.165199	0.193132	-0.029537	0.148029	-0.0716709	-0.0440751
364.445	0.165657	0.191684	-0.0289893	0.1427	-0.0734504	-0.0467605
364.645	0.172254	0.199391	-0.0274632	0.147378	-0.0685392	-0.0441115
364.845	0.167922	0.197805	-0.0331746	0.145757	-0.0713601	-0.0465767
365.045	0.169503	0.197661	-0.0267128	0.146021	-0.0716697	-0.0404627
365.245	0.172361	0.200346	-0.0244263	0.151174	-0.0684969	-0.037912
365.445	0.17238	0.203248	-0.0256059	0.145488	-0.0710509	-0.0461167
365.645	0.176272	0.198057	-0.0246338	0.145831	-0.0672233	-0.0392296
365.845	0.171163	0.193879	-0.0288566	0.144481	-0.0709929	-0.0458418
366.045	0.17052	0.197591	-0.0269499	0.147513	-0.0710285	-0.0404457
366.245	0.168026	0.192432	-0.0330692	0.142772	-0.0720292	-0.0447431
366.445	0.167589	0.200169	-0.0283196	0.144667	-0.0708595	-0.0442301
366.645	0.169851	0.193817	-0.0297794	0.146913	-0.0718616	-0.0459111
366.845	0.172903	0.195841	-0.030775	0.147641	-0.0686815	-0.042716
367.045	0.170984	0.199864	-0.0342478	0.15395	-0.0737085	-0.03951
367.245	0.167602	0.196519	-0.0343947	0.151668	-0.0762475	-0.0434027
367.445	0.174277	0.198996	-0.0293006	0.151654	-0.0694859	-0.0392939
367.645	0.166476	0.197986	-0.0376628	0.148325	-0.0704504	-0.0454612
367.845	0.171119	0.197675	-0.0290117	0.148715	-0.0708302	-0.0360727
368.045	0.172196	0.192744	-0.0284275	0.149143	-0.0714109	-0.0446933
368.245	0.16987	0.193333	-0.0323306	0.148884	-0.0775028	-0.0461308
368.445	0.173271	0.190514	-0.0342121	0.146526	-0.0683853	-0.0456554
368.645	0.167895	0.195531	-0.0304365	0.144719	-0.0726792	-0.0409951
368.845	0.170743	0.193177	-0.0329239	0.145815	-0.0704481	-0.0478318
369.045	0.17329	0.200313	-0.0234675	0.151224	-0.0717774	-0.0439918
369.245	0.17478	0.19462	-0.0328223	0.149285	-0.0750308	-0.0450797
369.445	0.170948	0.200999	-0.0348891	0.147764	-0.0730846	-0.0440109
369.645	0.175226	0.204247	-0.0261211	0.149675	-0.0677254	-0.0391819
369.845	0.161298	0.195382	-0.0324645	0.144857	-0.0721437	-0.0474169
370.045	0.170709	0.197405	-0.0311027	0.148014	-0.0732388	-0.0419347
370.245	0.170824	0.200292	-0.0299017	0.145342	-0.0706051	-0.0462012
370.445	0.166629	0.19557	-0.0285885	0.142374	-0.0763927	-0.0479187
370.645	0.170915	0.199661	-0.0315803	0.146723	-0.0760528	-0.0442212
370.845	0.172594	0.195977	-0.0295919	0.148425	-0.0698325	-0.0473796
371.045	0.170896	0.197329	-0.0330582	0.154102	-0.0762836	-0.0430118
371.245	0.172129	0.19562	-0.0216336	0.15514	-0.068734	-0.0399878
371.445	0.177123	0.20198	-0.0247328	0.152871	-0.0663323	-0.0370608
371.645	0.170754	0.194511	-0.0325273	0.151556	-0.075952	-0.049302
371.845	0.172408	0.1994	-0.0252571	0.152719	-0.0706074	-0.0404522
372.045	0.170353	0.199553	-0.0318547	0.149241	-0.0746244	-0.0430049
372.245	0.165079	0.195021	-0.0388051	0.141419	-0.075614	-0.04841
372.445	0.17232	0.205081	-0.0317945	0.145899	-0.0690412	-0.0478309
372.645	0.172116	0.199028	-0.0326633	0.145967	-0.0737259	-0.0466549
372.845	0.174155	0.202367	-0.029882	0.147831	-0.0664966	-0.0386647
373.045	0.167809	0.199569	-0.0340446	0.144183	-0.0787857	-0.0458948
373.245	0.174714	0.203509	-0.0309175	0.149713	-0.0700639	-0.0425564
373.445	0.177513	0.201748	-0.0266303	0.151704	-0.0691049	-0.0390377
373.645	0.178429	0.198275	-0.0258231	0.154583	-0.0680309	-0.035435
373.845	0.17426	0.198448	-0.0262275	0.14852	-0.0723081	-0.0422456
374.045	0.170326	0.201669	-0.0314661	0.151018	-0.069361	-0.046935
374.245	0.174898	0.204419	-0.0237372	0.151302	-0.0679615	-0.0395477
374.445	0.171947	0.200791	-0.0283697	0.147779	-0.0742266	-0.0450177
374.645	0.180582	0.208361	-0.0287692	0.154923	-0.0670201	-0.0358024
374.845	0.175929	0.205686	-0.0302942	0.151924	-0.0711582	-0.0361995
375.045	0.168471	0.192468	-0.0363485	0.145545	-0.0781717	-0.047645
375.245	0.172129	0.197368	-0.0331548	0.147609	-0.0703435	-0.0410806
375.445	0.174795	0.20128	-0.0309147	0.153673	-0.0739287	-0.0400837
375.645	0.173562	0.19932	-0.0355048	0.149046	-0.0735035	-0.0452299
375.845	0.175538	0.208289	-0.0290944	0.157101	-0.0706678	-0.0364103
376.045	0.172925	0.200919	-0.0295057	0.151917	-0.0681698	-0.0434266
376.245	0.171771	0.203219	-0.0338907	0.142718	-0.071736	-0.0479064
376.445	0.169113	0.198946	-0.0289156	0.148557	-0.0754685	-0.0456254
376.645	0.171775	0.203695	-0.0306869	0.150224	-0.0723438	-0.0420723
376.845	0.176831	0.199713	-0.0222844	0.150547	-0.0670173	-0.0415194
377.045	0.169264	0.199383	-0.0340939	0.150691	-0.0749657	-0.0504848
377.245	0.172779	0.203413	-0.0265225	0.155983	-0.0717819	-0.042656
377.445	0.176919	0.209239	-0.0262269	0.152577	-0.0691195	-0.0401035
377.645	0.17664	0.202551	-0.0269575	0.150107	-0.0706611	-0.0414285
377.845	0.172079	0.200714	-0.0287917	0.148017	-0.0700172	-0.0423445
378.045	0.173585	0.202746	-0.0313893	0.148605	-0.0730596	-0.0426824
378.245	0.176058	0.201646	-0.0271348	0.151779	-0.0662518	-0.0415289
378.445	0.173293	0.203123	-0.0296781	0.150905	-0.0721922	-0.0461627
378.645	0.171634	0.20154	-0.0374947	0.151628	-0.0783198	-0.0442537
378.845	0.171859	0.201687	-0.0348414	0.147303	-0.0764966	-0.0462006
379.045	0.177571	0.205142	-0.028179	0.155915	-0.0628076	-0.0391261
379.245	0.174085	0.196716	-0.0315983	0.150681	-0.0772933	-0.0466668
379.445	0.164053	0.196276	-0.0326135	0.145549	-0.0742574	-0.046844
379.645	0.171216	0.19547	-0.0304083	0.148632	-0.0764543	-0.0416624
379.845	0.175924	0.202961	-0.0278593	0.149068	-0.070597	-0.0398194
380.045	0.171533	0.196831	-0.0328723	0.149175	-0.0789599	-0.044476
380.245	0.168998	0.2021	-0.0318288	0.148266	-0.0752282	-0.0491143
380.445	0.179672	0.20328	-0.0270958	0.154915	-0.0675725	-0.0413618
380.645	0.174824	0.206417	-0.0298058	0.148502	-0.0679273	-0.0361265
380.845	0.17584	0.200766	-0.0263539	0.153954	-0.0681643	-0.0388042
381.045	0.172242	0.204535	-0.0326415	0.150191	-0.07019	-0.0419433
381.245	0.172876	0.204528	-0.0315241	0.150572	-0.0725847	-0.0392016
381.445	0.173444	0.1991	-0.0296578	0.15459	-0.0788585	-0.0427365
381.645	0.169577	0.205658	-0.0304833	0.154003	-0.0762703	-0.0464641
381.845	0.176654	0.203538	-0.0285113	0.151646	-0.0695242	-0.0453129
382.045	0.171039	0.195597	-0.0270803	0.150103	-0.0819741	-0.0422874
382.245	0.169012	0.20062	-0.0314233	0.146629	-0.0793459	-0.0446542
382.445	0.18049	0.206972	-0.0288703	0.147872	-0.0690892	-0.0429925
382.645	0.172251	0.196859	-0.0357308	0.149962	-0.0735614	-0.0465502
382.845	0.171945	0.202991	-0.0259255	0.153522	-0.0741618	-0.0367476
383.045	0.177023	0.199685	-0.0347145	0.150932	-0.0710389	-0.0429742
383.245	0.167689	0.199652	-0.0334927	0.146859	-0.0753318	-0.0455574
383.445	0.175372	0.210023	-0.0326428	0.15033	-0.0720287	-0.0438325
383.645	0.171788	0.197919	-0.0312074	0.149034	-0.0759372	-0.0452595
383.845	0.1786	0.203675	-0.0233854	0.154651	-0.0690558	-0.0408488
384.045	0.178001	0.206707	-0.0268005	0.164358	-0.0701204	-0.0412981
384.245	0.175042	0.202129	-0.0346552	0.150005	-0.0754122	-0.0489182
384.445	0.174496	0.197955	-0.0327248	0.152821	-0.079563	-0.043883
384.645	0.175642	0.203132	-0.0310324	0.152689	-0.0698939	-0.0406905
384.845	0.17225	0.200419	-0.0316557	0.15275	-0.074985	-0.0471506
385.045	0.169411	0.198942	-0.0326157	0.15158	-0.0741531	-0.0491039
385.245	0.180477	0.207707	-0.0260811	0.155464	-0.0664149	-0.0420053
385.445	0.178244	0.209777	-0.0236888	0.150882	-0.0716785	-0.0415963
385.645	0.172323	0.202532	-0.0315437	0.152469	-0.0719444	-0.0404522
385.845	0.174803	0.205423	-0.0280731	0.15569	-0.0710115	-0.0451352
386.045	0.177444	0.211425	-0.0265839	0.156797	-0.067201	-0.0410838
386.245	0.175526	0.203337	-0.0334053	0.148921	-0.0770313	-0.050172
386.445	0.171033	0.203578	-0.0330959	0.151485	-0.0755863	-0.0486659
386.645	0.178898	0.206367	-0.0266885	0.1561	-0.0700191	-0.0390239
386.845	0.175036	0.205658	-0.0299492	0.156331	-0.0708954	-0.0439235
387.045	0.179611	0.206338	-0.0277764	0.159063	-0.071473	-0.0456565
387.245	0.178936	0.210561	-0.026736	0.1574	-0.072495	-0.0382352
387.445	0.171183	0.204445	-0.0339668	0.149526	-0.0741907	-0.0432356
387.645	0.17938	0.205136	-0.0326916	0.152106	-0.0764458	-0.0444163
387.845	0.178784	0.204719	-0.026771	0.157391	-0.071587	-0.0413226
388.045	0.177997	0.203597	-0.025976	0.154927	-0.0651721	-0.0407442
388.245	0.177436	0.207612	-0.0272228	0.157388	-0.0686441	-0.043277
388.445	0.178794	0.205025	-0.0324879	0.152002	-0.0733406	-0.0464164
388.645	0.171795	0.206704	-0.0309537	0.152964	-0.0721271	-0.0447466
388.845	0.170211	0.203864	-0.0321956	0.156184	-0.0724152	-0.0454879
389.045	0.189183	0.214111	-0.0258017	0.159505	-0.0758228	-0.037046
389.245	0.17823	0.207936	-0.0277308	0.156143	-0.0700708	-0.039682
389.445	0.175382	0.198659	-0.033836	0.147789	-0.0773063	-0.0440782
389.645	0.175193	0.208954	-0.0222435	0.157314	-0.069379	-0.0417587
389.845	0.178668	0.208145	-0.0270316	0.161997	-0.0705471	-0.0379761
390.045	0.178407	0.205943	-0.0279712	0.157507	-0.0710327	-0.042107
390.245	0.181106	0.201185	-0.0321148	0.156865	-0.0722338	-0.0392896
390.445	0.182233	0.212505	-0.0310911	0.158658	-0.076762	-0.0415592
390.645	0.17507	0.206128	-0.0307506	0.149347	-0.0737308	-0.0464529
390.845	0.179993	0.205532	-0.0190792	0.15516	-0.0724308	-0.0391094
391.045	0.172798	0.206624	-0.0300231	0.152996	-0.071467	-0.0494095
391.245	0.177437	0.211429	-0.0300371	0.151094	-0.0721555	-0.0486384
391.445	0.175804	0.206009	-0.0304759	0.154536	-0.0761331	-0.040172
391.645	0.175571	0.207607	-0.0264805	0.157075	-0.0716032	-0.0441094
391.845	0.17062	0.200471	-0.0331969	0.153145	-0.0772688	-0.0489775
392.045	0.179181	0.205243	-0.0260085	0.153654	-0.0668296	-0.0440019
392.245	0.17556	0.207358	-0.0322748	0.153568	-0.0764175	-0.0426986
392.445	0.180442	0.209713	-0.024139	0.155108	-0.0723763	-0.0378551
392.645	0.176259	0.2001	-0.0268559	0.152966	-0.071897	-0.0465139
392.845	0.174806	0.201605	-0.0317165	0.153497	-0.0744819	-0.0471089
393.045	0.176866	0.205782	-0.0274258	0.155085	-0.0736715	-0.0441775
393.245	0.176838	0.202129	-0.0313301	0.148673	-0.0749925	-0.0496964
393.445	0.179776	0.203579	-0.0286325	0.15543	-0.072382	-0.0443273
393.645	0.175605	0.203239	-0.0230391	0.151261	-0.0730427	-0.0467278
393.845	0.173056	0.202472	-0.0267037	0.15132	-0.0718601	-0.0471455
394.045	0.173873	0.208243	-0.0309506	0.158576	-0.0768997	-0.0440361
394.245	0.178296	0.207129	-0.0245395	0.160718	-0.0674786	-0.0436841
394.445	0.184565	0.212803	-0.0254181	0.161611	-0.0649103	-0.0412683
394.645	0.175674	0.204495	-0.0285915	0.152991	-0.0731154	-0.0430075
394.845	0.180228	0.212132	-0.0236478	0.159305	-0.0675798	-0.0433889
395.045	0.171882	0.200333	-0.0341237	0.150968	-0.0776688	-0.0491006
395.245	0.177744	0.206079	-0.0303688	0.152362	-0.0732332	-0.0477821
395.445	0.182601	0.212831	-0.0197612	0.158725	-0.0770795	-0.0421043
395.645	0.18252	0.210734	-0.0262252	0.160422	-0.0678082	-0.0373167
395.845	0.181712	0.209298	-0.0172086	0.159708	-0.0662455	-0.0384504
396.045	0.173393	0.201206	-0.0281112	0.148349	-0.0763379	-0.0464626
396.245	0.175933	0.20108	-0.0334585	0.152564	-0.0761486	-0.0463826
396.445	0.177625	0.203696	-0.0340428	0.153443	-0.078871	-0.0488138
396.645	0.172669	0.204034	-0.0335712	0.149565	-0.0834527	-0.049265
396.845	0.177283	0.212244	-0.0317752	0.156288	-0.0729352	-0.0436464
397.045	0.181797	0.211122	-0.0317276	0.153643	-0.0788287	-0.0427325
397.245	0.178651	0.207906	-0.034292	0.152519	-0.0751958	-0.0483097
397.445	0.172545	0.205423	-0.0290867	0.157686	-0.0748469	-0.0464509
[truncated: 4,012 more rows]
